# Supplementary material for: Ethyl 3-carb­oxy-5-nitro­benzoate
Source: Acta Crystallogr Sect E Struct Rep Online. 2009 Apr 30;65(Pt 5):o1174. doi: 10.1107/S160053680901558X (PMC2977839; doi:10.1107/S160053680901558X)
Supplement: Supplementary file 2 [file e-65-o1174-Isup2.hkl]

# 
# h,k,l, Fc-squared, Fo-squared, sigma(Fo-squared) and status flag 
# 
data_I
_shelx_title ' Y2705 in P2(1)/n' 
_shelx_refln_list_code          4 
_shelx_F_calc_maximum      145.42 
_exptl_crystal_F_000       496.00 
_reflns_d_resolution_high  0.7702 
 
loop_ 
 _symmetry_equiv_pos_as_xyz 
 'x, y, z' 
 '-x+1/2, y+1/2, -z+1/2' 
 '-x, -y, -z' 
 'x-1/2, -y-1/2, z-1/2' 
 
_cell_length_a    14.2495 
_cell_length_b     4.6450 
_cell_length_c    16.5359 
_cell_angle_alpha  90.000 
_cell_angle_beta  108.401 
_cell_angle_gamma  90.000 
 
_shelx_F_squared_multiplier     1.000 
 
loop_ 
 _refln_index_h 
 _refln_index_k 
 _refln_index_l 
 _refln_F_squared_calc 
 _refln_F_squared_meas 
 _refln_F_squared_sigma 
 _refln_observed_status 
   2   0   0      739.83      598.61      8.87 o 
   4   0   0    11654.13    11783.80     46.62 o 
   8   0   0        2.90        5.27      1.72 o 
  10   0   0        7.53       11.37      3.17 o 
  12   0   0      214.12      194.95      6.94 o 
  14   0   0       11.72       13.65      4.18 o 
  16   0   0        2.80        3.66      2.86 o 
   1   1   0        0.67        1.13      0.35 o 
   2   1   0      820.07      874.35      5.80 o 
   3   1   0       90.64      125.48      1.93 o 
   4   1   0      131.88      118.37      1.53 o 
   5   1   0     1136.19     1200.43      7.66 o 
   6   1   0       88.05       81.37      1.94 o 
   7   1   0      332.51      285.91      3.81 o 
   8   1   0      560.01      577.75      7.77 o 
   9   1   0       23.07       25.34      3.43 o 
  10   1   0      453.04      450.61      6.71 o 
  11   1   0       93.87       98.75      3.42 o 
  12   1   0        0.09        0.82      0.77 o 
  13   1   0      282.34      289.77      9.97 o 
  14   1   0        0.03        1.51      0.94 o 
  15   1   0        3.23        0.56      0.73 o 
  16   1   0       20.56       20.51      5.78 o 
  17   1   0       14.08       13.18      3.67 o 
   0   2   0      755.15      748.99      7.48 o 
   1   2   0       28.41       23.77      1.58 o 
   2   2   0      857.33      879.64      6.49 o 
   3   2   0       72.42       68.38      1.86 o 
   4   2   0      103.34      110.04      3.21 o 
   5   2   0       66.16       69.16      2.46 o 
   6   2   0       52.84       58.61      4.59 o 
   7   2   0        0.66        1.69      1.36 o 
   8   2   0       89.75      101.58      3.61 o 
   9   2   0       18.19       18.97      2.00 o 
  10   2   0       91.60       87.31      5.27 o 
  11   2   0        7.27       10.03      2.65 o 
  12   2   0       16.05       19.07      4.08 o 
  13   2   0        5.88        6.63      2.30 o 
  14   2   0       48.90       52.15      8.81 o 
  15   2   0       38.29       26.44      6.29 o 
  16   2   0       35.49       33.81     12.71 o 
   1   3   0        4.94        7.30      1.58 o 
   2   3   0      235.88      227.71      4.78 o 
   3   3   0        0.72        1.68      0.74 o 
   4   3   0      112.88      109.92      2.90 o 
   5   3   0      350.23      351.35      8.08 o 
   6   3   0      773.35      739.53      8.35 o 
   7   3   0      230.73      224.07      6.38 o 
   8   3   0      921.52      919.71     16.08 o 
   9   3   0      196.01      204.11      8.34 o 
  10   3   0      586.44      592.73     14.66 o 
  11   3   0        9.86       11.47      2.90 o 
  12   3   0       64.40       59.97      5.06 o 
  13   3   0       13.12       12.45      3.61 o 
  14   3   0       59.38       80.85      8.72 o 
  15   3   0      108.29      143.21     10.23 o 
   0   4   0        0.30        1.28      1.91 o 
   1   4   0       77.17       77.88      9.78 o 
   2   4   0       47.53       52.48      8.04 o 
   3   4   0       89.62      105.84      7.49 o 
   4   4   0      778.99      805.31     16.12 o 
   5   4   0      262.71      284.26     11.05 o 
   6   4   0      552.32      587.57     15.33 o 
   7   4   0      122.98      120.81      8.26 o 
   8   4   0        8.09       12.59      2.81 o 
   9   4   0        1.94        3.30      1.42 o 
  10   4   0       66.61       62.79      4.47 o 
  11   4   0       17.75       17.95      3.79 o 
  12   4   0       16.59       17.99      6.47 o 
  13   4   0       81.92       84.78      6.74 o 
   1   5   0       33.25       26.34      7.39 o 
   2   5   0      183.59      177.49     11.60 o 
   3   5   0       46.63       57.89      7.72 o 
   4   5   0       40.45       31.54      5.24 o 
   5   5   0      103.24      101.54      9.05 o 
   6   5   0       64.33       57.37      3.53 o 
   7   5   0        1.92        5.66      2.10 o 
   8   5   0       17.63       16.96      9.78 o 
   9   5   0        7.38        6.59      4.32 o 
 -17   0   1       11.59        3.47      4.39 o 
 -15   0   1      150.08      136.10     10.32 o 
 -13   0   1        0.54        2.27      1.58 o 
 -11   0   1      439.47      456.85     10.84 o 
  -9   0   1     2319.33     2480.65     43.26 o 
  -7   0   1     6152.79     6683.36     53.51 o 
  -5   0   1       67.53       65.53      1.73 o 
  -3   0   1     6127.95     6446.54     70.22 o 
   3   0   1        1.56        2.21      0.82 o 
   5   0   1      494.93      545.34      8.08 o 
   7   0   1     1051.74     1169.55     16.11 o 
   9   0   1       15.71       16.98      4.27 o 
  11   0   1        0.46        1.14      1.20 o 
  13   0   1      240.20      269.29     11.31 o 
  15   0   1       69.28       68.42     17.20 o 
  17   0   1        9.96        1.75      1.63 o 
 -17   1   1       46.46       33.98      9.57 o 
 -16   1   1      181.82      188.90     10.33 o 
 -15   1   1        0.08        2.32      1.58 o 
 -14   1   1       13.67       15.50      3.07 o 
 -13   1   1        2.13        4.16      1.95 o 
 -12   1   1        1.40        3.99      1.83 o 
 -11   1   1       11.87       19.32      3.56 o 
 -10   1   1        1.76        0.90      0.71 o 
  -9   1   1       39.55       33.78      5.18 o 
  -8   1   1       10.98       12.60      2.01 o 
  -7   1   1      469.29      440.60      7.27 o 
  -6   1   1       36.06       14.13      1.55 o 
  -5   1   1      524.62      585.09      4.34 o 
  -4   1   1     3079.37     3174.55     17.38 o 
  -3   1   1      254.37      224.07      2.72 o 
  -2   1   1      228.73      184.46      1.95 o 
  -1   1   1      188.10      148.35      1.50 o 
   0   1   1      208.81      181.85      1.63 o 
   1   1   1     3986.73     4211.00     46.37 o 
   2   1   1    21145.75    22274.73    172.08 o 
   3   1   1     1975.33     1936.15      9.78 o 
   4   1   1     1586.23     1706.64     10.51 o 
   5   1   1      366.66      387.57      4.31 o 
   6   1   1      931.83      838.05      6.85 o 
   7   1   1       93.19       86.27      2.47 o 
   8   1   1      417.64      407.33      7.53 o 
   9   1   1      866.26      861.56     16.37 o 
  10   1   1       99.19      103.60      2.91 o 
  11   1   1       97.45       93.89      3.52 o 
  12   1   1      205.21      211.89      6.98 o 
  13   1   1        1.84        2.50      1.09 o 
  14   1   1        8.79        4.17      1.27 o 
  15   1   1        0.24        2.96      1.71 o 
  16   1   1        8.42        8.99      2.37 o 
  17   1   1        0.01        2.59      2.37 o 
 -16   2   1        9.23       12.79      4.20 o 
 -15   2   1       46.13       47.42      9.93 o 
 -14   2   1       48.56       53.35      4.90 o 
 -13   2   1        3.31        4.47      1.33 o 
 -12   2   1        3.22        3.03      1.30 o 
 -11   2   1       25.33       23.47      3.94 o 
 -10   2   1       89.28       83.09      3.74 o 
  -9   2   1      172.93      163.14      9.83 o 
  -8   2   1        0.90        1.55      1.03 o 
  -7   2   1      302.48      332.00      7.41 o 
  -6   2   1        2.05        2.05      2.10 o 
  -5   2   1       17.24       13.44      2.73 o 
  -4   2   1       66.84       70.97      2.05 o 
  -3   2   1      288.17      280.27      2.87 o 
  -2   2   1        6.71        5.03      0.76 o 
  -1   2   1      861.20      865.08      5.52 o 
   0   2   1       50.61       36.96      1.24 o 
   1   2   1      769.16      760.95      6.98 o 
   2   2   1      729.51      689.84      8.13 o 
   3   2   1      625.48      658.17      5.24 o 
   4   2   1        1.01        2.33      0.45 o 
   5   2   1       34.51       49.38      2.20 o 
   6   2   1      801.88      783.93     11.21 o 
   7   2   1       32.81       24.65      3.44 o 
   8   2   1      170.25      161.36      2.88 o 
   9   2   1     1306.10     1303.69     10.26 o 
  10   2   1      154.29      144.83      4.76 o 
  11   2   1       61.40       63.21      4.34 o 
  12   2   1      320.36      321.68     13.36 o 
  13   2   1      107.15      100.51     10.06 o 
  14   2   1       23.23       25.35      5.32 o 
  15   2   1       22.64       19.68      4.96 o 
  16   2   1      133.15      154.82      8.73 o 
 -15   3   1       12.72       12.67      5.40 o 
 -14   3   1       51.92       44.37     11.86 o 
 -13   3   1       53.37       59.75      5.99 o 
 -12   3   1       19.56       18.76      5.00 o 
 -11   3   1       25.50       26.99      5.92 o 
 -10   3   1        5.97        5.08      1.40 o 
  -9   3   1       18.58       21.32      4.25 o 
  -8   3   1      584.72      613.77     10.42 o 
  -7   3   1      261.41      252.90      6.30 o 
  -6   3   1      124.67      115.20      3.58 o 
  -5   3   1      129.17      127.46      4.27 o 
  -4   3   1      127.13      134.64      3.28 o 
  -3   3   1       11.02       14.06      2.87 o 
  -2   3   1      276.34      272.45      5.93 o 
  -1   3   1     1375.92     1444.49     24.28 o 
   0   3   1       16.64       13.83      2.25 o 
   1   3   1      323.08      326.03      5.59 o 
   2   3   1        0.80        0.93      0.76 o 
   3   3   1      711.50      685.47      9.27 o 
   4   3   1      862.69      869.80      9.02 o 
   5   3   1       95.51       91.83      3.37 o 
   6   3   1     1287.60     1328.73     12.36 o 
   7   3   1        8.30        7.41      1.80 o 
   8   3   1     1322.89     1273.16     56.86 o 
   9   3   1       91.90       87.85      5.77 o 
  10   3   1      161.71      146.47      6.65 o 
  11   3   1      115.97      118.25      7.03 o 
  12   3   1        0.58        2.38      1.23 o 
  13   3   1        5.31        2.17      1.15 o 
  14   3   1       87.98       88.99      6.53 o 
 -13   4   1       98.96      128.53      8.93 o 
 -12   4   1        6.08        7.62      3.16 o 
 -11   4   1       86.74       82.63      8.09 o 
 -10   4   1       63.22       65.08      5.88 o 
  -9   4   1       47.94       48.22      9.05 o 
  -8   4   1       16.47       11.60      3.05 o 
  -7   4   1       79.10       82.13      7.86 o 
  -6   4   1     1331.41     1385.41     35.47 o 
  -5   4   1       14.06       15.11      4.28 o 
  -4   4   1       80.43       82.83      7.12 o 
  -3   4   1      760.58      765.48     15.44 o 
  -2   4   1      689.03      709.18     15.47 o 
  -1   4   1        2.18        4.92      1.55 o 
   0   4   1        9.84       14.02      3.88 o 
   1   4   1      316.22      304.18      6.93 o 
   2   4   1        8.35       11.71      2.51 o 
   3   4   1       42.48       47.82      3.33 o 
   4   4   1       26.90       29.50      6.43 o 
   5   4   1       33.71       39.13      6.80 o 
   6   4   1       74.54       74.80      4.53 o 
   7   4   1      295.72      306.37     11.27 o 
   8   4   1       27.71       28.09      5.35 o 
   9   4   1        1.16        2.25      1.32 o 
  10   4   1       15.13       19.24      4.57 o 
  11   4   1       21.96       16.64      3.97 o 
  12   4   1       26.40       23.84      5.54 o 
 -10   5   1        0.71        0.05      1.37 o 
  -9   5   1        3.12        1.80      1.70 o 
  -8   5   1       28.02       20.11      6.46 o 
  -7   5   1        0.00        0.99      1.24 o 
  -6   5   1       12.11       11.38      3.83 o 
  -5   5   1        9.31       10.24      4.01 o 
  -4   5   1        1.50        1.96      2.58 o 
  -3   5   1       17.15       13.80      4.79 o 
  -2   5   1       54.54       52.64      7.46 o 
  -1   5   1        0.10        1.58      1.26 o 
   0   5   1        4.59        2.51      1.48 o 
   1   5   1       40.12       38.13      8.53 o 
   2   5   1       74.48       67.55      6.01 o 
   3   5   1        0.55        1.30      0.87 o 
   4   5   1       28.78       21.54      5.74 o 
   5   5   1        0.25        0.98      0.98 o 
   6   5   1       19.90       14.06      6.02 o 
   7   5   1       24.31       19.21      6.80 o 
   8   5   1        6.10        6.28      3.78 o 
   9   5   1       20.87       19.16     10.40 o 
 -18   0   2       10.99        8.67      7.21 o 
 -16   0   2       71.21       47.01     15.47 o 
 -14   0   2       61.56       66.67     16.87 o 
 -12   0   2       15.65       15.83      5.81 o 
 -10   0   2      664.94      741.38     22.89 o 
  -8   0   2      133.55      155.25      4.23 o 
  -6   0   2     3496.01     3420.87     26.70 o 
  -4   0   2       51.87       40.64      2.69 o 
  -2   0   2      155.22      180.02      3.74 o 
   2   0   2        0.05        1.54      0.75 o 
   4   0   2     3935.63     3653.16     45.04 o 
   6   0   2      186.73      201.41      4.60 o 
   8   0   2       10.44       13.39      2.81 o 
  10   0   2      274.28      295.46      7.06 o 
  12   0   2      190.12      180.89      6.41 o 
  14   0   2       19.74       26.90      6.18 o 
  16   0   2        4.48        2.08      1.85 o 
 -17   1   2       55.22       49.23     16.78 o 
 -16   1   2        8.31        9.02      2.87 o 
 -15   1   2       54.90       62.44     12.30 o 
 -14   1   2        0.00        2.00      1.98 o 
 -13   1   2       30.80       28.04      8.94 o 
 -12   1   2        1.18        2.42      2.13 o 
 -11   1   2      223.69      218.63      5.03 o 
 -10   1   2      112.14       95.50      3.98 o 
  -9   1   2       13.19        8.26      1.40 o 
  -8   1   2        0.08        2.09      0.71 o 
  -7   1   2      220.46      227.48      3.78 o 
  -6   1   2      157.75      175.74      3.53 o 
  -5   1   2      344.66      351.86      3.24 o 
  -4   1   2      502.49      473.92      7.75 o 
  -3   1   2      145.96      131.64      1.95 o 
  -2   1   2     3152.75     2947.29     19.79 o 
  -1   1   2     3810.15     3756.33     15.11 o 
   0   1   2     5842.80     5747.00     60.81 o 
   1   1   2      276.19      249.18      2.27 o 
   2   1   2    20347.55    21658.95    241.16 o 
   3   1   2     8330.41     8586.10     67.00 o 
   4   1   2       57.96       32.36      1.46 o 
   5   1   2      137.26      158.47      2.47 o 
   6   1   2      823.33      833.02      7.27 o 
   7   1   2       73.27       67.58      4.14 o 
   8   1   2      556.88      533.75      9.09 o 
   9   1   2      210.78      228.79      4.66 o 
  10   1   2       16.14       19.36      3.04 o 
  11   1   2      105.64      113.60      3.94 o 
  12   1   2       24.12       23.95      4.66 o 
  13   1   2       29.63       23.68      4.72 o 
  14   1   2       63.92       56.50      7.51 o 
  15   1   2       10.91       12.48      3.07 o 
  16   1   2        2.05        3.43      1.51 o 
 -17   2   2        2.67        5.02      1.91 o 
 -16   2   2        3.21        2.58      1.73 o 
 -15   2   2        6.67       12.06      4.54 o 
 -14   2   2        0.02        0.61      1.76 o 
 -13   2   2        0.16        1.83      1.96 o 
 -12   2   2        0.03        1.58      1.63 o 
 -11   2   2       13.55       17.30      4.75 o 
 -10   2   2      424.41      397.86      7.00 o 
  -9   2   2       91.97       82.33      1.57 o 
  -8   2   2        3.74        3.72      1.35 o 
  -7   2   2      642.82      629.51     11.97 o 
  -6   2   2        0.45        1.44      1.15 o 
  -5   2   2        0.57        1.36      1.43 o 
  -4   2   2       28.79       34.25      2.99 o 
  -3   2   2      302.37      315.12      5.27 o 
  -2   2   2      100.95       86.78      1.55 o 
  -1   2   2      399.61      352.57      3.44 o 
   0   2   2      308.91      325.33      3.70 o 
   1   2   2      266.26      262.25      2.82 o 
   2   2   2      177.32      160.05      2.97 o 
   3   2   2       50.21       51.76      1.70 o 
   4   2   2     1490.32     1464.87     15.48 o 
   5   2   2      907.64      920.90     15.95 o 
   6   2   2      256.87      254.18      4.44 o 
   7   2   2       17.81       18.58      2.24 o 
   8   2   2      845.97      848.65     12.47 o 
   9   2   2      738.92      708.41      5.59 o 
  10   2   2      986.15      972.04     13.34 o 
  11   2   2      117.59      108.47      5.24 o 
  12   2   2      108.22      113.69      7.25 o 
  13   2   2       47.09       48.73      4.75 o 
  14   2   2        0.18        0.80      1.24 o 
  15   2   2       37.98       27.86      6.26 o 
 -15   3   2       87.53       84.81      9.60 o 
 -14   3   2       75.04       92.54      8.51 o 
 -13   3   2       25.81       23.67      6.83 o 
 -12   3   2       74.47       75.77      6.20 o 
 -11   3   2        0.06        3.94      2.05 o 
 -10   3   2       29.26       36.91      9.29 o 
  -9   3   2       29.55       25.93      4.65 o 
  -8   3   2        2.55        1.68      2.15 o 
  -7   3   2        4.88        7.56      2.31 o 
  -6   3   2        6.67        5.38      2.59 o 
  -5   3   2      566.09      577.96      8.38 o 
  -4   3   2      269.04      280.40     12.54 o 
  -3   3   2        0.29        2.81      3.72 o 
  -2   3   2      232.51      240.22      4.71 o 
  -1   3   2      977.89      994.63     12.73 o 
   0   3   2       89.10       81.82      2.26 o 
   1   3   2       10.11       13.73      2.18 o 
   2   3   2       88.50       85.29      2.36 o 
   3   3   2       35.12       30.56      2.32 o 
   4   3   2       19.55       17.07      1.63 o 
   5   3   2        5.72        4.58      0.80 o 
   6   3   2      294.78      294.31      7.22 o 
   7   3   2      127.62      126.96      5.35 o 
   8   3   2      172.13      160.62      5.48 o 
   9   3   2       46.88       46.96      5.57 o 
  10   3   2       47.77       45.70      7.34 o 
  11   3   2       21.54       23.88      4.10 o 
  12   3   2       24.25       29.72      5.59 o 
  13   3   2       12.48        9.68      3.26 o 
  14   3   2       24.09       23.51      5.55 o 
 -13   4   2      139.11      158.73      7.02 o 
 -12   4   2        2.64        3.01      1.73 o 
 -11   4   2      199.74      200.26      8.14 o 
 -10   4   2       14.31       18.54      5.62 o 
  -9   4   2       35.19       34.72      9.84 o 
  -8   4   2       39.98       30.52      8.60 o 
  -7   4   2      161.66      158.12      7.96 o 
  -6   4   2      990.60      988.74     50.43 o 
  -5   4   2       14.64       13.62      4.26 o 
  -4   4   2      297.88      304.99     12.01 o 
  -3   4   2        4.83       10.92      2.76 o 
  -2   4   2       29.06       26.81      9.31 o 
  -1   4   2      151.42      158.42      6.96 o 
   0   4   2       92.46       89.18      3.38 o 
   1   4   2        0.90        1.30      0.92 o 
   2   4   2       57.42       50.31      4.74 o 
   3   4   2      184.25      188.43      5.21 o 
   4   4   2       79.88       75.53      4.62 o 
   5   4   2       56.96       59.81      3.89 o 
   6   4   2       68.99       64.61      5.91 o 
   7   4   2       28.29       28.99      5.30 o 
   8   4   2        0.44        1.96      1.32 o 
   9   4   2       22.87       20.15      5.75 o 
  10   4   2       17.03       14.36      3.74 o 
  11   4   2        1.58        2.01      1.16 o 
  12   4   2        0.13        4.65      2.83 o 
 -10   5   2       15.64       14.45      5.84 o 
  -9   5   2        8.17        7.41      3.43 o 
  -8   5   2        0.04        1.61      1.18 o 
  -7   5   2        7.59        7.63      3.42 o 
  -6   5   2       15.06       12.57      7.04 o 
  -5   5   2       32.94       24.53      9.10 o 
  -4   5   2      140.68      136.15      6.80 o 
  -3   5   2      222.24      227.72     10.60 o 
  -2   5   2        0.78        0.61      1.56 o 
  -1   5   2      174.91      190.23     17.79 o 
   0   5   2       49.00       49.18      4.39 o 
   1   5   2       50.75       50.84     11.32 o 
   2   5   2       11.43        9.64      4.28 o 
   3   5   2       66.61       66.13      5.76 o 
   4   5   2      107.46      109.17      7.94 o 
   5   5   2        9.76        8.80      2.45 o 
   6   5   2       29.60       20.14      5.78 o 
   7   5   2       75.98       76.77     13.43 o 
   8   5   2        7.43        8.32      3.85 o 
   9   5   2       37.65       33.57     10.33 o 
 -17   0   3      707.27      696.54     21.14 o 
 -15   0   3       42.90       35.41      9.19 o 
 -13   0   3      508.98      533.81     14.08 o 
 -11   0   3      599.50      619.92     13.42 o 
  -9   0   3       99.55      121.46     10.47 o 
  -7   0   3       31.56       41.55      6.19 o 
  -5   0   3     1206.67     1193.86     36.52 o 
  -3   0   3     1161.30     1184.52      8.68 o 
  -1   0   3     4885.29     4932.15     32.11 o 
   1   0   3     8493.95     8360.32     61.85 o 
   3   0   3     3256.18     3365.38     25.54 o 
   5   0   3      922.30      858.66     10.92 o 
   7   0   3      638.13      603.14     13.10 o 
   9   0   3        9.06        7.05      1.89 o 
  11   0   3      157.79      157.96      6.08 o 
  13   0   3      262.26      289.01     12.39 o 
  15   0   3       75.18       68.53      7.62 o 
 -17   1   3       53.42       53.59     10.62 o 
 -16   1   3        3.94        4.09      2.87 o 
 -15   1   3        1.14        3.99      2.25 o 
 -14   1   3       77.85       63.16      6.22 o 
 -13   1   3       82.46       76.49      9.21 o 
 -12   1   3       44.35       49.62      8.13 o 
 -11   1   3       10.95       19.38      4.59 o 
 -10   1   3      289.28      265.66      6.38 o 
  -9   1   3        1.93        4.02      1.10 o 
  -8   1   3      553.49      590.73     10.67 o 
  -7   1   3      428.24      479.75      6.38 o 
  -6   1   3     2079.85     2045.38     31.52 o 
  -5   1   3     1939.42     1994.79     40.59 o 
  -4   1   3      251.99      189.39      2.83 o 
  -3   1   3      152.17      158.88      2.08 o 
  -2   1   3        0.02        0.45      0.41 o 
  -1   1   3     1780.99     1631.38      8.08 o 
   0   1   3      442.66      443.70      4.36 o 
   1   1   3      769.59      708.35      6.81 o 
   2   1   3     6239.24     6762.00     28.20 o 
   3   1   3      168.58      138.71      1.81 o 
   4   1   3       37.96       37.32      1.57 o 
   5   1   3      284.24      271.05      3.37 o 
   6   1   3        6.49        2.06      0.59 o 
   7   1   3      293.55      280.18      5.31 o 
   8   1   3       88.53       71.05      3.09 o 
   9   1   3       91.64       88.64      3.03 o 
  10   1   3      140.17      138.05      4.03 o 
  11   1   3      842.59      837.64      9.03 o 
  12   1   3        9.74       10.49      2.12 o 
  13   1   3       53.44       53.40      6.18 o 
  14   1   3       68.86       62.07      7.01 o 
  15   1   3       22.97       15.95      4.78 o 
  16   1   3       74.16       81.01      6.79 o 
 -17   2   3        5.54        6.19      2.81 o 
 -16   2   3      153.93      152.08      6.85 o 
 -15   2   3      216.39      222.98      9.11 o 
 -14   2   3       12.79       13.15      3.86 o 
 -13   2   3      121.51      122.15      8.38 o 
 -12   2   3       10.85       13.42      4.14 o 
 -11   2   3      371.12      408.71     11.24 o 
 -10   2   3       43.19       39.94      5.03 o 
  -9   2   3      107.48      113.29      2.62 o 
  -8   2   3      284.28      307.54      9.65 o 
  -7   2   3       24.01       20.27      4.92 o 
  -6   2   3       79.27       94.91      4.55 o 
  -5   2   3      165.19      147.00      2.90 o 
  -4   2   3        7.03        3.42      0.63 o 
  -3   2   3      629.13      648.44      5.40 o 
  -2   2   3      298.74      296.77      4.78 o 
  -1   2   3      105.29       97.39      1.68 o 
   0   2   3      167.60      134.47      2.17 o 
   1   2   3      733.79      798.06     11.42 o 
   2   2   3     2559.17     2738.56     22.33 o 
   3   2   3     1986.97     2106.04     13.89 o 
   4   2   3     1285.36     1353.70     19.00 o 
   5   2   3      217.36      212.69      3.86 o 
   6   2   3      680.41      665.88     26.26 o 
   7   2   3      255.53      242.20      4.27 o 
   8   2   3     1689.74     1737.68      8.15 o 
   9   2   3      311.07      282.44      4.08 o 
  10   2   3        1.75        1.49      0.88 o 
  11   2   3       14.03       16.79      3.59 o 
  12   2   3      433.07      436.54     13.99 o 
  13   2   3       21.84       21.61      5.33 o 
  14   2   3       24.37       18.31      6.18 o 
  15   2   3        8.66        7.43      2.86 o 
 -15   3   3        6.09        1.75      1.56 o 
 -14   3   3       60.91       75.36      6.49 o 
 -13   3   3      189.63      210.51      7.33 o 
 -12   3   3       43.90       39.49     10.21 o 
 -11   3   3       16.64       20.98      6.24 o 
 -10   3   3       44.81       43.57      8.66 o 
  -9   3   3      443.01      484.67     16.30 o 
  -8   3   3      622.39      651.42     14.38 o 
  -7   3   3        0.11        2.01      1.44 o 
  -6   3   3      143.79      145.36      8.53 o 
  -5   3   3      137.06      141.77     10.87 o 
  -4   3   3       90.17       82.68      2.37 o 
  -3   3   3      173.12      164.16      3.52 o 
  -2   3   3        4.73        8.87      1.53 o 
  -1   3   3      428.27      411.51     11.48 o 
   0   3   3        3.27        2.09      0.51 o 
   1   3   3       37.98       43.71      1.97 o 
   2   3   3      113.60      105.88      2.54 o 
   3   3   3       65.13       66.94      1.86 o 
   4   3   3       46.07       48.27      1.78 o 
   5   3   3       45.16       42.09      1.65 o 
   6   3   3      112.75       90.82      2.94 o 
   7   3   3       51.75       47.34      2.94 o 
   8   3   3        1.52        1.99      1.15 o 
   9   3   3      543.65      551.49     14.82 o 
  10   3   3       11.58       10.04      2.25 o 
  11   3   3       15.83       15.82      3.48 o 
  12   3   3       49.94       43.43      6.49 o 
  13   3   3        3.23        4.15      1.55 o 
  14   3   3       10.63        9.66      3.05 o 
 -13   4   3       79.95       97.02      7.03 o 
 -12   4   3       76.03       79.21      6.21 o 
 -11   4   3       38.43       32.05      8.21 o 
 -10   4   3        3.49        5.42      2.15 o 
  -9   4   3       15.57       13.74      3.10 o 
  -8   4   3      121.79      124.69     10.84 o 
  -7   4   3        6.24        6.36      2.08 o 
  -6   4   3      157.62      169.07      7.39 o 
  -5   4   3        1.14        1.72      1.56 o 
  -4   4   3      306.64      321.04     17.40 o 
  -3   4   3       35.22       29.79      7.30 o 
  -2   4   3       16.18       12.10      2.75 o 
  -1   4   3       10.82       13.20      2.92 o 
   0   4   3        0.51        1.76      1.04 o 
   1   4   3        0.64        2.09      1.01 o 
   2   4   3       35.70       31.98      5.01 o 
   3   4   3       42.58       42.74      3.99 o 
   4   4   3      151.34      144.06      4.38 o 
   5   4   3       12.96       13.62      2.97 o 
   6   4   3       73.78       69.27      4.66 o 
   7   4   3       37.05       35.45      6.37 o 
   8   4   3       15.57       12.01      3.19 o 
   9   4   3       41.09       36.63      4.02 o 
  10   4   3       26.67       32.21      8.42 o 
  11   4   3        6.36        8.42      3.01 o 
  12   4   3        7.07        5.24      2.77 o 
 -10   5   3       30.15       19.23      6.77 o 
  -9   5   3        2.51        1.89      2.04 o 
  -8   5   3        0.98        2.20      1.60 o 
  -7   5   3      139.63      134.86      8.18 o 
  -6   5   3        4.59        3.42      1.61 o 
  -5   5   3       13.94       13.62      4.43 o 
  -3   5   3      472.93      499.76     15.73 o 
  -2   5   3      106.24      102.37     21.81 o 
  -1   5   3        2.94        1.80      2.65 o 
   0   5   3       87.31       84.18     23.65 o 
   1   5   3       63.06       57.48     12.66 o 
   2   5   3        0.27        2.13      0.92 o 
   3   5   3       48.08       35.18      7.90 o 
   4   5   3       19.75       21.56      7.35 o 
   5   5   3        5.88        4.86      1.91 o 
   6   5   3       91.36       96.58      6.73 o 
   7   5   3       15.60       18.77      5.56 o 
   8   5   3        7.65        7.91      2.95 o 
 -18   0   4       43.99       44.13     18.24 o 
 -16   0   4       97.58      101.14     14.48 o 
 -14   0   4      126.55      123.82     10.04 o 
 -12   0   4       21.62       25.66      5.74 o 
 -10   0   4      192.36      186.09      8.95 o 
  -8   0   4      123.03      120.02      6.57 o 
  -6   0   4     1103.95     1212.13     94.05 o 
  -4   0   4      507.97      575.89     11.46 o 
  -2   0   4     6542.45     6516.85    184.46 o 
   0   0   4     2266.27     2152.83     18.29 o 
   2   0   4     2994.93     2828.40     11.76 o 
   4   0   4      176.60      148.52      3.01 o 
   6   0   4      259.23      301.80      9.24 o 
   8   0   4        4.21        3.54      2.40 o 
  10   0   4       79.59       61.71      4.76 o 
  12   0   4       35.92       35.04      8.60 o 
  14   0   4       56.46       56.82     11.92 o 
  16   0   4       35.21       25.01     10.65 o 
 -18   1   4       37.42       25.88     10.14 o 
 -17   1   4       47.58       51.74      5.73 o 
 -16   1   4       11.21        8.89      2.97 o 
 -15   1   4      442.36      476.16     20.20 o 
 -14   1   4      300.57      262.45     12.95 o 
 -13   1   4        9.94       18.02      3.83 o 
 -12   1   4        1.05        2.34      2.16 o 
 -11   1   4      139.28      131.84      5.23 o 
 -10   1   4        0.02        0.57      0.67 o 
  -9   1   4      777.77      774.77     13.77 o 
  -8   1   4        7.06        3.50      0.88 o 
  -7   1   4     3292.02     3471.00     88.79 o 
  -6   1   4        1.18        8.93      2.03 o 
  -5   1   4     2413.51     1957.09     93.33 o 
  -4   1   4     1425.17     1408.43     18.92 o 
  -3   1   4      179.15      184.67      2.22 o 
  -2   1   4       85.87       77.71      1.24 o 
  -1   1   4       17.95       10.67      3.15 o 
   0   1   4      648.02      558.47      5.31 o 
   1   1   4      178.07      143.61      2.19 o 
   2   1   4      767.90      814.90      4.90 o 
   3   1   4      344.52      278.41      3.06 o 
   4   1   4     1278.42     1291.63     12.23 o 
   5   1   4        0.09        1.14      0.77 o 
   6   1   4       63.57       65.52      3.48 o 
   7   1   4      139.91      132.80      3.75 o 
   8   1   4        0.64        2.01      0.90 o 
   9   1   4        7.57        5.16      1.21 o 
  10   1   4      327.79      329.97      6.12 o 
  11   1   4     1097.07     1117.24     10.90 o 
  12   1   4       91.18       86.96      4.72 o 
  13   1   4       17.70       13.75      3.46 o 
  14   1   4       57.09       56.72      4.87 o 
  15   1   4       44.93       37.41      8.95 o 
 -17   2   4      167.61      188.31     19.05 o 
 -16   2   4       36.18       31.36      6.06 o 
 -15   2   4       37.59       42.20      6.72 o 
 -14   2   4      179.65      158.36     11.83 o 
 -13   2   4        0.60        1.48      1.75 o 
 -12   2   4        0.05        2.23      1.75 o 
 -11   2   4       36.96       40.07      8.59 o 
 -10   2   4      158.64      150.40      3.45 o 
  -9   2   4       69.23       59.04      2.93 o 
  -8   2   4      557.15      555.99      9.88 o 
  -7   2   4      465.11      474.67      7.24 o 
  -6   2   4      583.28      647.05     10.98 o 
  -5   2   4       71.08       86.43      2.08 o 
  -4   2   4     1605.14     1642.86     15.09 o 
  -3   2   4      241.16      218.06      3.64 o 
  -1   2   4      662.13      656.06      5.16 o 
   0   2   4       16.85       18.35      1.53 o 
   1   2   4     4834.87     5174.80     19.51 o 
   2   2   4        3.71        8.63      1.21 o 
   3   2   4     1679.03     1627.22     19.12 o 
   4   2   4     2400.82     2565.13     53.45 o 
   5   2   4     3174.45     3320.87     40.69 o 
   6   2   4      205.82      206.78      5.42 o 
   7   2   4      112.64      108.47      2.84 o 
   8   2   4        8.69        6.71      1.35 o 
   9   2   4      183.30      176.08      5.39 o 
  10   2   4      487.48      488.51     11.21 o 
  11   2   4        6.17        6.58      1.66 o 
  12   2   4      207.65      206.45      8.14 o 
  13   2   4       83.98       88.47      6.67 o 
  14   2   4        0.20        0.85      0.97 o 
  15   2   4       11.59       10.18      3.25 o 
 -15   3   4        2.33        4.37      2.84 o 
 -14   3   4        1.85        1.84      1.42 o 
 -13   3   4       53.96       43.27     10.17 o 
 -12   3   4        1.94        6.50      2.63 o 
 -11   3   4        0.53        3.42      2.53 o 
 -10   3   4       10.70       14.13      3.65 o 
  -9   3   4      503.90      523.55     13.78 o 
  -8   3   4        0.22        2.32      1.09 o 
  -7   3   4       67.26       82.57      4.48 o 
  -6   3   4       14.00       16.04      3.80 o 
  -5   3   4        8.41       10.47      1.87 o 
  -4   3   4        0.66        1.67      0.43 o 
  -3   3   4        0.78        1.09      0.47 o 
  -2   3   4       54.00       48.08      1.75 o 
  -1   3   4      133.99      145.75      3.24 o 
   0   3   4      273.49      283.10      5.20 o 
   1   3   4        0.21        1.08      0.57 o 
   2   3   4      667.49      705.48      6.87 o 
   3   3   4       13.90       10.56      1.66 o 
   4   3   4       30.06       24.97      2.21 o 
   5   3   4      846.62      818.15     10.81 o 
   6   3   4        0.01        0.62      0.71 o 
   7   3   4      517.61      526.40      9.54 o 
   8   3   4       16.76       15.16      2.91 o 
   9   3   4      458.76      471.51     17.31 o 
  10   3   4       13.48       12.81      3.07 o 
  11   3   4        2.10        1.92      1.26 o 
  12   3   4       51.62       50.49      5.54 o 
  13   3   4       35.02       37.87      6.19 o 
 -13   4   4       51.16       59.40      5.83 o 
 -12   4   4       49.85       53.92     11.76 o 
 -11   4   4        0.67        2.39      1.72 o 
 -10   4   4        0.19        1.17      1.17 o 
  -9   4   4       30.70       31.51      8.75 o 
  -8   4   4       10.12       12.57      4.08 o 
  -7   4   4      172.94      173.79      9.41 o 
  -6   4   4      134.95      146.81      7.67 o 
  -5   4   4      254.33      267.30      7.25 o 
  -4   4   4        5.19        3.70      1.81 o 
  -3   4   4      259.66      279.94      6.24 o 
  -2   4   4      103.57      101.44      8.42 o 
  -1   4   4        3.40        3.96      1.04 o 
   0   4   4        0.01        0.96      0.97 o 
   1   4   4      189.24      188.87      6.38 o 
   2   4   4       29.43       26.52      4.05 o 
   3   4   4       14.82       15.28      2.81 o 
   4   4   4       13.09       14.99      3.37 o 
   5   4   4       64.82       64.87      5.35 o 
   6   4   4       28.41       28.44      3.40 o 
   7   4   4        0.43        1.75      1.27 o 
   8   4   4        1.16        2.39      1.88 o 
   9   4   4        1.00        4.37      2.93 o 
  10   4   4       64.70       56.83     13.70 o 
  11   4   4        9.56        5.00      2.72 o 
 -10   5   4        8.74        6.23      2.54 o 
  -9   5   4       47.37       42.08      9.58 o 
  -8   5   4        3.44        3.98      1.71 o 
  -7   5   4        2.95        2.31      0.98 o 
  -6   5   4        0.04        3.14      2.76 o 
  -5   5   4       19.97       16.44      7.63 o 
  -3   5   4       40.74       44.56     10.14 o 
  -2   5   4       57.97       52.21     12.66 o 
  -1   5   4       53.09       57.57     12.26 o 
   0   5   4      291.13      306.89      8.51 o 
   1   5   4       61.18       55.95      5.23 o 
   2   5   4        4.67        2.99      2.34 o 
   3   5   4        0.31        1.17      1.10 o 
   4   5   4       42.76       29.31      9.50 o 
   5   5   4       40.55       34.93     10.76 o 
   6   5   4       60.13       72.70     10.06 o 
   7   5   4       43.18       43.55     14.28 o 
   8   5   4       48.97       48.18     14.29 o 
 -17   0   5       98.16       61.54     23.86 o 
 -15   0   5       97.30       96.15     25.77 o 
 -13   0   5      218.78      252.22     11.34 o 
 -11   0   5      513.20      497.59     12.05 o 
  -9   0   5      468.33      437.23     14.08 o 
  -7   0   5      340.15      290.12     10.51 o 
  -5   0   5     1682.22     1934.56     19.70 o 
  -3   0   5      442.77      544.70      5.91 o 
  -1   0   5      112.09      113.53      2.10 o 
   1   0   5      202.90      158.10      3.23 o 
   3   0   5      137.76      132.16      2.52 o 
   5   0   5      478.27      463.75      9.16 o 
   7   0   5      200.54      162.40      5.78 o 
   9   0   5       78.87       71.67      3.73 o 
  11   0   5       29.78       31.37      5.51 o 
  13   0   5     1967.31     1960.18     26.18 o 
  15   0   5        2.42        2.04      2.37 o 
 -18   1   5        2.26        2.54      2.01 o 
 -17   1   5        8.50        4.17      3.38 o 
 -16   1   5       55.14       58.56      5.81 o 
 -15   1   5      370.70      361.13     15.48 o 
 -14   1   5        2.64        4.25      2.98 o 
 -13   1   5       43.38       38.44      8.87 o 
 -12   1   5        3.62        2.79      2.00 o 
 -11   1   5      228.42      210.75      6.23 o 
 -10   1   5       14.13       13.82      2.70 o 
  -9   1   5       63.66       52.87      7.09 o 
  -8   1   5       51.25       47.03      4.17 o 
  -7   1   5      258.59      243.20     14.45 o 
  -6   1   5      665.15      698.11     21.63 o 
  -5   1   5       33.52       41.66      2.41 o 
  -4   1   5     2228.94     2060.27     29.55 o 
  -3   1   5      213.70      194.03      2.57 o 
  -2   1   5     1358.90     1380.32     15.12 o 
  -1   1   5      296.38      239.97      3.75 o 
   0   1   5     2179.10     2211.01     13.82 o 
   1   1   5      118.42      117.76      1.66 o 
   2   1   5      239.97      250.20      2.72 o 
   3   1   5     3916.11     4191.00     25.38 o 
   4   1   5     2019.25     2103.51     13.03 o 
   5   1   5       86.15       80.23      1.94 o 
   6   1   5      676.67      676.51      9.93 o 
   7   1   5      628.96      619.84      6.20 o 
   8   1   5      139.15      120.64      3.37 o 
   9   1   5      276.76      273.91      5.80 o 
  10   1   5      210.19      223.66      4.79 o 
  11   1   5      578.09      574.91     13.00 o 
  12   1   5        3.63        2.67      1.09 o 
  13   1   5        3.19        4.13      1.54 o 
  14   1   5       70.28       52.32      5.90 o 
  15   1   5       24.83       16.67      5.05 o 
 -17   2   5       10.53        3.21      2.03 o 
 -16   2   5      166.98      168.21      7.52 o 
 -15   2   5      230.69      252.09      8.82 o 
 -14   2   5      179.50      210.83     12.22 o 
 -13   2   5        5.28        2.89      1.78 o 
 -12   2   5      264.35      213.62      7.14 o 
 -11   2   5      169.57      186.04      4.13 o 
 -10   2   5      307.93      287.98      6.01 o 
  -9   2   5       65.45       46.54      2.94 o 
  -8   2   5        4.59        4.17      0.95 o 
  -7   2   5      841.13      850.16     14.55 o 
  -6   2   5      349.65      365.50      5.82 o 
  -5   2   5     1913.58     1982.98     73.86 o 
  -4   2   5      972.76      995.42     17.84 o 
  -3   2   5      319.17      307.42      3.96 o 
  -2   2   5      137.54      142.72      2.83 o 
  -1   2   5      559.22      488.96      5.37 o 
   0   2   5      157.39      138.38      3.74 o 
   1   2   5      122.85      124.86      2.18 o 
   2   2   5      139.09      168.49      2.78 o 
   3   2   5      971.87     1003.64     11.48 o 
   4   2   5      323.94      317.68      5.05 o 
   5   2   5       10.81       15.48      2.26 o 
   6   2   5      338.39      347.55      5.49 o 
   7   2   5      280.01      258.22      4.50 o 
   8   2   5       19.64       15.51      3.02 o 
   9   2   5       84.81       89.20      3.34 o 
  10   2   5       59.38       62.17      3.81 o 
  11   2   5      704.81      719.24     21.89 o 
  12   2   5       33.46       32.56      6.99 o 
  13   2   5        1.28        2.73      1.19 o 
  14   2   5       17.75       14.67      4.79 o 
 -16   3   5      153.85      146.39     11.02 o 
 -15   3   5       35.25       27.35     11.10 o 
 -14   3   5       89.96       84.04     18.43 o 
 -13   3   5      150.15      146.16     10.61 o 
 -12   3   5       17.53       16.16      5.44 o 
 -11   3   5       89.28       86.48      7.36 o 
 -10   3   5        3.75        4.44      1.36 o 
  -9   3   5        6.01        7.43      2.67 o 
  -8   3   5       31.99       30.27      5.29 o 
  -7   3   5        5.89        7.01      2.28 o 
  -6   3   5       57.02       43.77      5.15 o 
  -5   3   5       11.61        9.57      1.65 o 
  -4   3   5        8.97        8.14      1.64 o 
  -3   3   5       26.22       21.77      2.42 o 
  -2   3   5      985.86     1017.88     14.18 o 
  -1   3   5      288.98      280.30      5.64 o 
   0   3   5       99.01      105.78      2.14 o 
   1   3   5        2.22        4.18      0.96 o 
   2   3   5        4.44        5.21      1.04 o 
   3   3   5       61.92       66.21      2.24 o 
   4   3   5       18.13       15.45      2.03 o 
   5   3   5     1045.25     1045.57      8.56 o 
   6   3   5      339.32      343.26      9.93 o 
   7   3   5      221.91      222.35      5.39 o 
   8   3   5      160.06      172.83      8.72 o 
   9   3   5      114.82      135.88      7.68 o 
  10   3   5       29.58       22.63      4.71 o 
  11   3   5       20.21       17.72      5.41 o 
  12   3   5       14.20        7.99      2.83 o 
  13   3   5       29.39       24.91      7.37 o 
 -13   4   5        0.93        1.69      1.87 o 
 -12   4   5       45.37       41.17     12.56 o 
 -11   4   5        2.12        1.42      1.68 o 
 -10   4   5       10.59       12.72      4.25 o 
  -9   4   5        0.40        1.92      1.37 o 
  -8   4   5      176.25      182.30      8.73 o 
  -7   4   5        2.26        4.67      1.65 o 
  -6   4   5      100.73      103.85      5.89 o 
  -5   4   5       91.70       99.71      3.45 o 
  -4   4   5       88.79       96.51      3.08 o 
  -3   4   5      165.82      179.20      5.77 o 
  -2   4   5       48.21       43.60      3.18 o 
  -1   4   5        8.76        9.35      2.02 o 
   0   4   5        8.56        7.13      1.82 o 
   1   4   5      126.72      123.95      3.45 o 
   2   4   5       17.88       13.78      2.83 o 
   3   4   5       14.09       11.76      2.81 o 
   4   4   5       13.89       13.40      3.76 o 
   5   4   5        4.42        6.57      2.09 o 
   6   4   5        3.25        2.60      1.81 o 
   7   4   5       32.16       20.74      5.45 o 
   8   4   5      118.32      101.54      7.28 o 
   9   4   5      255.19      305.19     10.84 o 
  10   4   5       20.39       22.44      7.38 o 
  11   4   5        0.84        1.98      2.72 o 
 -10   5   5       29.62       18.64      6.90 o 
  -9   5   5       47.18       38.75     17.36 o 
  -8   5   5        3.64        1.63      1.61 o 
  -7   5   5      268.78      273.55     19.47 o 
  -6   5   5        2.78        3.47      2.91 o 
  -5   5   5        2.65        4.37      2.46 o 
  -3   5   5        4.70        3.21      2.15 o 
  -2   5   5       51.53       50.30     11.20 o 
  -1   5   5       10.48        7.62      2.80 o 
   0   5   5      305.32      315.93      8.65 o 
   1   5   5       78.13       82.79      6.02 o 
   2   5   5       12.46        7.75      2.56 o 
   3   5   5       40.78       30.09      7.90 o 
   4   5   5        6.46        7.49      4.09 o 
   5   5   5       12.39        8.58      5.67 o 
   6   5   5       26.02       31.05      9.89 o 
   7   5   5       67.98       60.37     12.58 o 
 -18   0   6        3.89        1.84      3.14 o 
 -16   0   6        5.99        5.20      2.74 o 
 -14   0   6      326.40      312.02     16.21 o 
 -12   0   6       56.56       51.22     16.54 o 
 -10   0   6       23.63       27.97      8.88 o 
  -8   0   6      565.36      572.25     16.87 o 
  -6   0   6      400.41      330.42      8.79 o 
  -4   0   6     1807.95     1524.10     15.92 o 
  -2   0   6      394.53      344.89      7.67 o 
   0   0   6      466.13      463.81      4.73 o 
   2   0   6     3929.61     3888.38     74.55 o 
   4   0   6      898.11      989.75     14.28 o 
   6   0   6     1853.19     1839.01     29.81 o 
   8   0   6      242.03      253.52      9.54 o 
  10   0   6       68.49       66.85      4.41 o 
  12   0   6       25.94       21.19      6.37 o 
  14   0   6       65.12       62.14     10.15 o 
 -18   1   6      100.00      111.72     15.64 o 
 -17   1   6       31.25       26.29      7.76 o 
 -16   1   6        1.82        2.29      2.19 o 
 -15   1   6       12.81        6.44      2.41 o 
 -14   1   6      170.95      160.46      9.65 o 
 -13   1   6      247.64      271.02     11.36 o 
 -12   1   6       21.76       20.11      4.81 o 
 -11   1   6      139.54      135.62      6.97 o 
 -10   1   6       56.13       61.71     10.31 o 
  -9   1   6       46.57       43.20      4.40 o 
  -8   1   6       30.69       27.32      6.19 o 
  -7   1   6      138.21      161.89      6.48 o 
  -6   1   6     1210.63     1180.39     22.04 o 
  -5   1   6      733.05      633.89      7.41 o 
  -4   1   6      259.99      261.36      3.77 o 
  -3   1   6     1399.07     1423.30     20.88 o 
  -2   1   6       32.20       22.93      1.79 o 
  -1   1   6       19.62       22.94      3.30 o 
   0   1   6       57.95       71.46      1.44 o 
   1   1   6     1779.83     1888.24     16.79 o 
   2   1   6      753.60      787.89     11.09 o 
   3   1   6      511.75      532.77      5.18 o 
   4   1   6      131.34      151.42      2.97 o 
   5   1   6      155.65      138.96      4.63 o 
   6   1   6      372.96      383.54      8.61 o 
   7   1   6      206.50      226.47      4.76 o 
   8   1   6       24.67       23.61      3.71 o 
   9   1   6       66.98       58.11      4.02 o 
  10   1   6       43.02       40.67      6.21 o 
  11   1   6       66.03       62.69      5.39 o 
  12   1   6      138.38      138.74      6.13 o 
  13   1   6        0.08        1.79      1.03 o 
  14   1   6       49.31       46.88      5.25 o 
 -17   2   6      139.83      154.54      6.73 o 
 -16   2   6        3.22        2.37      1.80 o 
 -15   2   6      153.74      151.72      7.94 o 
 -14   2   6      280.21      275.89     13.51 o 
 -13   2   6      634.79      653.26     27.87 o 
 -12   2   6      490.88      436.35      6.47 o 
 -11   2   6        5.94        8.27      1.96 o 
 -10   2   6       77.57       98.00      6.41 o 
  -9   2   6      143.39      125.13      3.56 o 
  -8   2   6      264.33      303.70      5.23 o 
  -7   2   6       33.01       40.71      3.03 o 
  -6   2   6      399.19      394.34      7.16 o 
  -5   2   6      198.97      230.91      4.13 o 
  -4   2   6      244.79      236.12      3.84 o 
  -3   2   6      333.37      345.29      3.92 o 
  -2   2   6      264.51      253.97      8.39 o 
  -1   2   6       45.82       30.17      5.43 o 
   0   2   6      742.17      741.80     20.93 o 
   1   2   6       48.73       45.05      3.67 o 
   2   2   6      710.07      804.57      9.22 o 
   3   2   6       21.73       19.81      1.63 o 
   4   2   6      742.33      788.03     10.51 o 
   5   2   6      542.78      558.23      7.00 o 
   6   2   6       13.56       19.47      2.98 o 
   7   2   6       14.41       13.74      2.52 o 
   8   2   6       85.97       83.87      3.73 o 
   9   2   6       67.17       61.25      4.21 o 
  10   2   6        8.80       11.84      2.72 o 
  11   2   6       46.78       45.60      5.18 o 
  12   2   6        5.25        6.81      1.96 o 
  13   2   6        1.88        2.64      1.31 o 
  14   2   6       11.64        9.32      4.20 o 
 -16   3   6       11.92        8.78      3.91 o 
 -15   3   6       13.02        8.48      3.69 o 
 -14   3   6       24.58       21.12      5.46 o 
 -13   3   6       33.28       24.73      8.55 o 
 -12   3   6        3.83        2.81      2.05 o 
 -11   3   6        1.00        0.83      1.17 o 
 -10   3   6        1.83        1.01      1.43 o 
  -9   3   6        0.32        2.90      1.91 o 
  -8   3   6        0.31        1.22      0.52 o 
  -7   3   6        3.61        7.93      1.70 o 
  -6   3   6       56.12       62.26      3.42 o 
  -5   3   6        8.77        4.71      0.91 o 
  -4   3   6       62.89       62.81      2.27 o 
  -3   3   6      852.62      906.31      6.45 o 
  -2   3   6      318.89      315.51      3.70 o 
  -1   3   6        9.01       10.95      1.16 o 
   0   3   6        7.31        7.56      2.11 o 
   1   3   6        4.19        4.63      2.13 o 
   2   3   6      282.75      275.76      3.50 o 
   3   3   6       18.06        9.74      1.43 o 
   4   3   6      214.89      226.64      3.86 o 
   5   3   6      601.72      623.89      8.81 o 
   6   3   6        6.85        6.52      1.52 o 
   7   3   6      153.25      149.81      6.78 o 
   8   3   6       89.61       93.56     16.69 o 
   9   3   6        1.12        1.99      1.37 o 
  10   3   6       33.45       27.46      6.84 o 
  11   3   6       28.48       34.11      6.93 o 
  12   3   6      257.04      291.21     15.52 o 
 -13   4   6        0.07        0.26      1.16 o 
 -12   4   6       79.46       84.20      7.13 o 
 -11   4   6        1.07        1.88      1.44 o 
 -10   4   6        1.02        2.10      1.60 o 
  -9   4   6       67.10       56.78      9.88 o 
  -8   4   6       60.83       58.36      5.59 o 
  -7   4   6       93.71       93.63      7.41 o 
  -6   4   6        2.63        0.80      1.01 o 
  -5   4   6        8.27       10.15      3.01 o 
  -4   4   6        0.54        0.78      0.69 o 
  -3   4   6       12.61       11.83      2.46 o 
  -2   4   6        0.88        1.19      0.72 o 
  -1   4   6        0.04        1.71      1.77 o 
   0   4   6       29.85       31.47      7.79 o 
   1   4   6        6.88        7.29      2.24 o 
   2   4   6      120.66      103.32      5.76 o 
   3   4   6      109.47      100.04      6.09 o 
   4   4   6       36.14       49.82     10.32 o 
   5   4   6       33.20       34.32     10.11 o 
   6   4   6        0.45        2.06      1.80 o 
   7   4   6      251.62      226.29      9.18 o 
   8   4   6        7.59       11.62      3.03 o 
   9   4   6        0.51        0.49      2.13 o 
  10   4   6      311.19      360.21     21.89 o 
 -10   5   6        0.00        1.49      2.93 o 
  -9   5   6       43.34       38.04     19.47 o 
  -8   5   6      126.01      118.29      7.91 o 
  -7   5   6      285.22      292.24     16.99 o 
  -6   5   6       25.37       21.62     12.31 o 
  -5   5   6       82.78       88.31     25.44 o 
  -3   5   6        1.61        4.61      2.65 o 
  -2   5   6       44.56       36.67     14.15 o 
  -1   5   6      161.22      157.51      5.66 o 
   0   5   6        8.89        6.57      2.22 o 
   1   5   6       11.41        9.45      2.70 o 
   2   5   6       11.11        4.15      2.08 o 
   3   5   6        0.48        0.72      1.61 o 
   4   5   6       16.50       13.83      5.07 o 
   5   5   6       14.04       18.02      4.61 o 
   6   5   6        6.78        5.29      2.28 o 
 -17   0   7       17.81       17.08     10.14 o 
 -15   0   7      463.66      464.92     25.11 o 
 -13   0   7       38.40       33.22      9.36 o 
 -11   0   7       39.90       41.32     11.10 o 
  -9   0   7        0.65        4.32      1.63 o 
  -7   0   7      223.67      186.14     11.43 o 
  -5   0   7     1053.83      981.93     19.27 o 
  -3   0   7      801.09      798.54      8.53 o 
  -1   0   7     1170.48     1162.92     19.40 o 
   1   0   7      235.58      195.89      4.81 o 
   3   0   7     1081.00     1071.14     10.96 o 
   5   0   7      210.35      251.13     11.65 o 
   7   0   7      216.14      201.87      6.09 o 
   9   0   7       50.07       54.91      9.49 o 
  11   0   7      844.98      880.36     20.48 o 
  13   0   7     1029.31     1054.27     23.27 o 
 -18   1   7        0.58        2.62      1.89 o 
 -17   1   7       21.14       19.05      5.03 o 
 -16   1   7       37.56       25.72      6.63 o 
 -15   1   7       11.23        8.52      3.29 o 
 -14   1   7      201.58      182.26     14.53 o 
 -13   1   7     1038.17     1033.95     13.54 o 
 -12   1   7       90.01      112.82      9.63 o 
 -11   1   7      492.55      497.98     10.10 o 
 -10   1   7       11.29       13.20      3.82 o 
  -9   1   7      129.02      117.59      5.90 o 
  -8   1   7     1723.32     1666.44     29.03 o 
  -7   1   7      286.06      283.36      7.48 o 
  -6   1   7      867.23      929.55     10.89 o 
  -5   1   7      348.77      389.34      6.51 o 
  -4   1   7     1930.49     1994.04     53.26 o 
  -3   1   7      122.46       99.70      2.21 o 
  -2   1   7      930.71      824.96     18.78 o 
  -1   1   7      489.48      502.12      7.26 o 
   0   1   7      842.69      830.97      9.00 o 
   1   1   7       15.56       11.77      1.62 o 
   2   1   7       30.61       33.56      1.81 o 
   3   1   7       12.88       17.33      2.43 o 
   4   1   7       67.31       59.65      1.92 o 
   5   1   7       51.97       59.61      3.15 o 
   6   1   7      156.00      161.00      3.75 o 
   7   1   7        4.66        5.95      1.44 o 
   8   1   7      482.08      478.13      8.16 o 
   9   1   7       26.50       22.93      4.60 o 
  10   1   7       18.72       19.04      2.64 o 
  11   1   7       10.89        8.84      2.09 o 
  12   1   7      112.95      119.12      4.19 o 
  13   1   7      233.06      231.14      8.42 o 
  14   1   7       11.40        6.40      3.09 o 
 -17   2   7        5.92        6.07      2.47 o 
 -16   2   7      392.07      381.60     11.82 o 
 -15   2   7      194.52      192.27      9.56 o 
 -14   2   7       73.27       80.95     12.52 o 
 -13   2   7      148.23      131.64     17.05 o 
 -12   2   7      241.17      200.90      6.08 o 
 -11   2   7        5.12        4.42      1.38 o 
 -10   2   7       40.01       39.41      3.03 o 
  -9   2   7       78.28       82.45      3.50 o 
  -8   2   7       80.36       83.57      2.80 o 
  -7   2   7      121.07      117.33      4.11 o 
  -6   2   7        9.07        8.37      1.88 o 
  -5   2   7       21.16       24.88      2.62 o 
  -4   2   7       66.30       61.96      2.13 o 
  -3   2   7      519.94      531.54      7.95 o 
  -2   2   7      299.17      307.46     11.43 o 
  -1   2   7      243.36      208.29      6.63 o 
   0   2   7       39.95       45.95      4.53 o 
   1   2   7      112.28       86.33      4.51 o 
   2   2   7      181.96      199.98      3.38 o 
   3   2   7      388.56      389.49      7.24 o 
   4   2   7        0.23        0.67      0.62 o 
   5   2   7      259.05      268.23      6.42 o 
   6   2   7       33.52       34.04      3.72 o 
   7   2   7       33.20       29.73      4.48 o 
   8   2   7       10.32        9.35      1.92 o 
   9   2   7       95.93       82.85      4.19 o 
  10   2   7        5.56        5.93      1.68 o 
  11   2   7        2.83        2.98      1.39 o 
  12   2   7       22.59       20.37      4.91 o 
  13   2   7        0.81        0.56      1.93 o 
 -16   3   7       42.53       24.60      9.98 o 
 -15   3   7        2.28        6.58      3.04 o 
 -14   3   7       23.09       23.41      6.99 o 
 -13   3   7        2.69        5.99      2.38 o 
 -12   3   7        1.61        1.59      0.94 o 
 -11   3   7        2.90        6.10      2.85 o 
 -10   3   7      498.78      449.36     14.72 o 
  -9   3   7       90.99       92.35     12.80 o 
  -8   3   7      118.93      110.84      4.61 o 
  -7   3   7       71.05       61.06      3.23 o 
  -6   3   7       92.98       79.92      3.28 o 
  -5   3   7       81.52       73.63      2.60 o 
  -4   3   7        4.90        6.06      1.25 o 
  -3   3   7       44.45       50.33      2.04 o 
  -2   3   7      298.66      290.54      9.70 o 
  -1   3   7        0.04        0.66      1.58 o 
   0   3   7      101.52       93.42      4.50 o 
   1   3   7      227.20      235.66      5.33 o 
   2   3   7        2.30        1.96      1.34 o 
   3   3   7       73.87       60.64      4.58 o 
   4   3   7       86.15       70.40      5.81 o 
   5   3   7      109.61      120.98      3.24 o 
   6   3   7       16.86       12.63      2.03 o 
   7   3   7      141.61      131.28      7.11 o 
   8   3   7       30.94       42.19      6.85 o 
   9   3   7       35.20       34.85      8.09 o 
  10   3   7        4.72        3.25      2.08 o 
  11   3   7       50.76       45.85     12.47 o 
  12   3   7      162.34      200.94     13.45 o 
 -13   4   7        0.01        1.63      2.00 o 
 -12   4   7       38.28       31.56     10.45 o 
 -11   4   7      106.63       92.35     14.67 o 
 -10   4   7      184.16      183.97      7.68 o 
  -9   4   7        0.17        1.29      1.43 o 
  -8   4   7       12.33       12.40      4.04 o 
  -7   4   7       70.09       68.58      5.41 o 
  -6   4   7       57.54       57.81      4.55 o 
  -5   4   7      397.34      386.83     12.31 o 
  -4   4   7       47.73       44.27      3.95 o 
  -3   4   7        1.39        2.88      1.72 o 
  -2   4   7       12.38       11.16      3.38 o 
  -1   4   7        4.37        7.73      2.64 o 
   0   4   7      103.04       94.55      9.11 o 
   1   4   7        7.93        4.73      2.21 o 
   2   4   7      381.61      359.10     13.19 o 
   3   4   7        0.90        1.12      0.95 o 
   4   4   7        4.69        2.83      1.85 o 
   5   4   7       84.51       62.81     12.25 o 
   6   4   7        3.21        2.31      1.91 o 
   7   4   7      625.63      642.83     14.53 o 
   8   4   7       25.38       26.36      8.78 o 
   9   4   7      115.13      117.91      8.07 o 
  -9   5   7        1.59        3.45      2.53 o 
  -8   5   7      128.11      152.71      9.26 o 
  -7   5   7      203.92      195.17     10.51 o 
  -6   5   7       35.88       26.84      9.88 o 
  -5   5   7       16.97       21.76     10.32 o 
  -4   5   7        5.09        7.49      4.42 o 
  -3   5   7        0.49        2.27      1.89 o 
  -2   5   7        3.98        4.13      3.61 o 
  -1   5   7       67.13       63.61      5.37 o 
   0   5   7       27.62       24.07      8.75 o 
   1   5   7        2.04        3.25      1.88 o 
   2   5   7        1.00        2.25      1.63 o 
   3   5   7        0.75        2.20      2.84 o 
   4   5   7        4.16        5.19      2.07 o 
   5   5   7       11.17        7.54      2.59 o 
   6   5   7       19.37       17.90      7.61 o 
 -18   0   8       64.72       60.50     25.80 o 
 -16   0   8      181.08      196.11     13.66 o 
 -14   0   8       31.56       31.49     11.39 o 
 -12   0   8      362.74      352.98     13.04 o 
 -10   0   8        0.35        3.21      2.69 o 
  -8   0   8      211.51      220.92     15.24 o 
  -6   0   8     1986.11     1689.33     27.07 o 
  -4   0   8    10722.17    11095.12     28.28 o 
  -2   0   8     4002.05     4225.68     41.34 o 
   0   0   8     2966.85     2898.71     29.46 o 
   2   0   8      387.26      356.57     13.63 o 
   4   0   8     1418.96     1455.27     28.17 o 
   6   0   8      368.54      386.15      9.73 o 
   8   0   8      250.73      240.58      7.64 o 
  10   0   8        4.89        7.48      2.77 o 
  12   0   8       34.14       24.31      7.60 o 
  14   0   8      181.21      176.37     11.67 o 
 -18   1   8        2.68        3.31      2.10 o 
 -17   1   8      223.49      235.87      8.33 o 
 -16   1   8        3.02        4.38      2.39 o 
 -15   1   8       52.23       61.63      9.83 o 
 -14   1   8      249.77      261.93     13.18 o 
 -13   1   8     1315.35     1436.38     66.45 o 
 -12   1   8      494.10      511.99     35.04 o 
 -11   1   8       32.27       31.04      6.21 o 
 -10   1   8       18.44       25.43      5.28 o 
  -9   1   8        1.24        0.89      1.25 o 
  -8   1   8      104.64      111.82      5.38 o 
  -7   1   8      293.08      289.55     10.42 o 
  -6   1   8      133.39      171.71      4.71 o 
  -5   1   8       18.16       10.36      1.92 o 
  -4   1   8      176.03      198.64      3.82 o 
  -3   1   8       47.80       52.60      2.00 o 
  -2   1   8      132.45      121.71      2.68 o 
  -1   1   8       79.47       86.42      2.19 o 
   0   1   8       80.13       64.41      2.48 o 
   1   1   8      271.10      265.98      5.20 o 
   2   1   8      112.29      110.74      2.54 o 
   3   1   8       54.37       48.53      2.65 o 
   4   1   8       16.82       18.42      2.78 o 
   5   1   8     1615.10     1640.85      9.85 o 
   6   1   8      272.57      272.14      4.78 o 
   7   1   8        2.94        5.50      1.29 o 
   8   1   8        9.69       10.50      2.09 o 
   9   1   8       11.59       11.58      2.72 o 
  10   1   8       11.62       12.82      2.78 o 
  11   1   8        9.26        7.63      2.10 o 
  12   1   8        0.00        2.72      1.61 o 
  13   1   8        7.50        6.58      1.86 o 
 -17   2   8        1.17        2.48      2.02 o 
 -16   2   8       21.81       21.93      7.76 o 
 -15   2   8       26.46       21.22      6.87 o 
 -14   2   8      135.39      120.63      8.34 o 
 -13   2   8        1.72        1.84      0.93 o 
 -12   2   8       43.78       36.53      3.23 o 
 -11   2   8        6.64        9.08      2.30 o 
 -10   2   8       12.03       12.79      2.54 o 
  -9   2   8       38.33       41.10      2.63 o 
  -8   2   8      257.75      252.41      5.56 o 
  -7   2   8        9.00        9.78      2.45 o 
  -6   2   8      451.18      428.68      7.39 o 
  -5   2   8       15.39       13.30      2.36 o 
  -4   2   8       21.77       18.99      1.95 o 
  -3   2   8       67.52       65.51      1.85 o 
  -2   2   8      386.45      397.16     14.03 o 
  -1   2   8       92.97       76.56      4.84 o 
   0   2   8      476.59      466.79      9.97 o 
   1   2   8       15.24       22.38      4.52 o 
   2   2   8       37.07       33.96      2.13 o 
   3   2   8      191.22      205.57      3.88 o 
   4   2   8       74.16       64.85      2.51 o 
   5   2   8        1.31        0.61      0.42 o 
   6   2   8       24.45       32.57      3.23 o 
   7   2   8       96.92       96.51      3.09 o 
   8   2   8        1.24        2.20      1.31 o 
   9   2   8        7.64        7.26      1.94 o 
  10   2   8       12.64       12.14      2.82 o 
  11   2   8       22.50       17.95      5.04 o 
  12   2   8        0.92        1.42      1.98 o 
  13   2   8       23.34       19.47      6.33 o 
 -15   3   8       15.31       16.54      5.37 o 
 -14   3   8      234.14      244.54     12.85 o 
 -13   3   8       20.60       14.46      5.75 o 
 -12   3   8      123.73      118.20      6.89 o 
 -11   3   8      120.06      122.60      6.69 o 
 -10   3   8      452.88      398.53     17.13 o 
  -9   3   8      376.43      350.20      4.89 o 
  -8   3   8       51.46       56.15      3.60 o 
  -7   3   8      159.64      161.77      4.31 o 
  -6   3   8      287.80      291.14      5.35 o 
  -5   3   8        0.11        1.37      0.75 o 
  -4   3   8      223.10      225.32      5.86 o 
  -3   3   8      237.29      269.39      7.52 o 
  -2   3   8      162.22      178.44      6.65 o 
  -1   3   8      116.60      116.41      5.21 o 
   0   3   8        7.36        9.59      3.01 o 
   1   3   8        2.74        3.30      1.57 o 
   2   3   8       10.14        7.47      2.05 o 
   3   3   8       18.34       20.94      4.32 o 
   4   3   8       60.07       50.85      6.28 o 
   5   3   8      350.97      299.60      8.89 o 
   6   3   8      290.66      291.27     11.18 o 
   7   3   8        5.39        9.88      2.67 o 
   8   3   8      123.28      112.03      7.45 o 
   9   3   8       31.68       41.23     10.39 o 
  10   3   8        3.65        1.99      2.37 o 
  11   3   8       77.33       82.01      6.95 o 
 -13   4   8        7.12        3.74      2.05 o 
 -12   4   8       44.59       45.26      9.71 o 
 -11   4   8       12.04        9.29      3.59 o 
 -10   4   8        0.24        1.38      1.32 o 
  -9   4   8      236.92      229.80     10.87 o 
  -8   4   8      326.44      318.63     18.57 o 
  -7   4   8       67.89       76.78      7.70 o 
  -6   4   8        2.10        3.05      2.84 o 
  -5   4   8      926.73      929.84     31.19 o 
  -4   4   8        2.00        5.59      1.70 o 
  -3   4   8        7.89        8.53      2.99 o 
  -2   4   8      163.62      155.59      7.08 o 
  -1   4   8       71.61       69.61      6.63 o 
   0   4   8      272.88      292.34     13.81 o 
   1   4   8        1.34        1.30      1.26 o 
   2   4   8      279.35      258.02      8.82 o 
   3   4   8        9.35        8.97      2.86 o 
   4   4   8      109.32      110.04      9.19 o 
   5   4   8        2.90        3.96      1.77 o 
   6   4   8       29.94       20.35      7.17 o 
   7   4   8       83.13       51.96     11.73 o 
   8   4   8       16.64       24.11      6.41 o 
   9   4   8       99.86       56.54     16.52 o 
  -9   5   8       59.08       42.41     17.79 o 
  -8   5   8      123.70      105.04      7.89 o 
  -7   5   8        8.64        6.85      4.87 o 
  -6   5   8        1.72        5.36      3.87 o 
  -5   5   8        9.44        9.76      4.09 o 
  -4   5   8       26.04       20.53      9.47 o 
  -3   5   8        9.85       15.36      7.30 o 
  -2   5   8       40.95       35.44     17.36 o 
  -1   5   8        0.57        1.67      1.68 o 
   0   5   8       88.64       78.79      7.32 o 
   1   5   8        3.24        2.81      1.87 o 
   2   5   8        0.24        2.04      1.63 o 
   3   5   8       26.29       16.34      6.61 o 
   4   5   8        0.31        1.04      1.69 o 
   5   5   8        0.49        2.24      1.84 o 
 -17   0   9       79.46       89.33     21.57 o 
 -15   0   9      406.67      394.66     27.81 o 
 -13   0   9       87.59       85.90     14.79 o 
 -11   0   9     9326.44     9023.80     58.16 o 
  -9   0   9      267.85      254.96     11.84 o 
  -7   0   9     1086.71     1064.57     27.38 o 
  -5   0   9      263.32      258.85     11.93 o 
  -3   0   9        0.01        0.70      0.67 o 
  -1   0   9      940.07      958.42     25.02 o 
   1   0   9      834.52      828.07     12.89 o 
   3   0   9       24.17       21.35      4.18 o 
   5   0   9       45.32       64.05     11.06 o 
   7   0   9      854.35      875.95     17.40 o 
   9   0   9      150.41      156.87      9.21 o 
  11   0   9        0.03        3.35      2.40 o 
  13   0   9       53.10       39.39      7.59 o 
 -18   1   9       19.96       18.22      6.96 o 
 -17   1   9        8.24        5.71      2.75 o 
 -16   1   9        2.93        5.11      2.02 o 
 -15   1   9       59.23       74.79     11.81 o 
 -14   1   9      169.27      163.24     11.39 o 
 -13   1   9      140.39      132.77      7.87 o 
 -12   1   9       32.46       35.30      7.62 o 
 -11   1   9       73.53       81.96     12.29 o 
 -10   1   9       59.03       54.53      8.79 o 
  -9   1   9       54.95       64.20      9.29 o 
  -8   1   9      131.46      105.44      3.87 o 
  -7   1   9        0.25        1.80      0.95 o 
  -6   1   9      410.30      430.40      8.16 o 
  -5   1   9       51.59       46.96      3.12 o 
  -4   1   9      813.91      745.72     11.63 o 
  -3   1   9      286.62      277.73      5.18 o 
  -2   1   9      236.64      232.41      3.93 o 
  -1   1   9      378.28      403.58      5.98 o 
   0   1   9        0.66        2.33      0.58 o 
   1   1   9       45.63       51.64      2.02 o 
   2   1   9     1092.77     1078.55     17.26 o 
   3   1   9        1.82        4.52      0.78 o 
   4   1   9      486.98      501.68      7.38 o 
   5   1   9        5.60        9.60      1.76 o 
   6   1   9      164.00      160.86      4.49 o 
   7   1   9        0.58        1.87      1.05 o 
   8   1   9      102.15      102.31      5.01 o 
   9   1   9       79.45       75.13      4.27 o 
  10   1   9       74.75       75.85      4.47 o 
  11   1   9        1.86        0.89      1.13 o 
  12   1   9        0.88        1.23      0.91 o 
  13   1   9      150.95      140.67      9.41 o 
 -17   2   9        0.05        2.38      1.97 o 
 -16   2   9       21.42       17.67      7.34 o 
 -15   2   9        1.30        3.28      1.84 o 
 -14   2   9        1.26        4.58      2.95 o 
 -13   2   9       12.44       14.65      3.14 o 
 -12   2   9        0.17        0.82      0.78 o 
 -11   2   9        4.50        6.42      1.70 o 
 -10   2   9       13.81       15.21      2.94 o 
  -9   2   9      199.94      187.66      6.03 o 
  -8   2   9        0.84        2.42      0.91 o 
  -7   2   9      141.32      136.46      3.54 o 
  -6   2   9      104.48       91.89      2.96 o 
  -5   2   9        0.74        1.31      0.80 o 
  -4   2   9      143.92      140.43      3.19 o 
  -3   2   9      103.83      108.63      2.20 o 
  -2   2   9       15.79       16.39      4.24 o 
  -1   2   9       50.40       52.74      4.27 o 
   0   2   9       93.61       96.13      4.81 o 
   1   2   9       94.56       97.26      4.51 o 
   2   2   9       64.06       63.68      2.96 o 
   3   2   9       90.01       88.47      2.50 o 
   4   2   9      194.54      190.25      3.82 o 
   5   2   9       30.63       24.85      3.79 o 
   6   2   9        9.00        5.79      1.48 o 
   7   2   9      108.28       90.34      4.56 o 
   8   2   9       56.26       52.48      3.75 o 
   9   2   9      168.83      167.05      6.48 o 
  10   2   9       69.52       71.54      5.63 o 
  11   2   9        3.97        2.53      1.47 o 
  12   2   9        7.09       11.88      3.09 o 
 -15   3   9        7.38        4.95      2.10 o 
 -14   3   9       24.80       17.24      6.21 o 
 -13   3   9        7.89       10.52      3.16 o 
 -12   3   9        1.81        2.18      1.41 o 
 -11   3   9       42.94       32.06      8.59 o 
 -10   3   9       71.09       50.63      7.51 o 
  -9   3   9       17.64       16.46      3.36 o 
  -8   3   9        4.31        3.54      1.21 o 
  -7   3   9       57.98       61.09      2.70 o 
  -6   3   9       78.44       80.29      3.26 o 
  -5   3   9      402.84      380.89     16.79 o 
  -4   3   9      279.75      270.62     10.36 o 
  -3   3   9      547.10      534.45     39.74 o 
  -2   3   9       19.80       20.79      5.63 o 
  -1   3   9      744.79      759.88     26.37 o 
   0   3   9        1.24        1.56      1.15 o 
   1   3   9       67.12       61.95      4.11 o 
   2   3   9       56.44       72.29      5.91 o 
   3   3   9       46.85       45.97      5.21 o 
   4   3   9      432.56      389.60     11.92 o 
   5   3   9        0.41        1.65      1.01 o 
   6   3   9       15.08       15.61      4.12 o 
   7   3   9      207.31      206.49     12.49 o 
   8   3   9        1.07        1.74      1.50 o 
   9   3   9       99.39      104.48     10.71 o 
  10   3   9        2.48        3.57      2.63 o 
 -13   4   9       33.30       24.43     12.12 o 
 -12   4   9        4.21        2.50      3.02 o 
 -11   4   9        3.33        3.61      2.17 o 
 -10   4   9      115.99      101.42      7.70 o 
  -9   4   9      120.25      132.04      9.69 o 
  -8   4   9        6.46        5.55      2.62 o 
  -7   4   9      674.56      719.71     39.38 o 
  -6   4   9      429.95      437.75     25.11 o 
  -5   4   9      523.70      528.19     28.52 o 
  -4   4   9        1.54        2.21      1.15 o 
  -3   4   9        6.21        5.32      1.94 o 
  -2   4   9        2.14        3.80      1.71 o 
  -1   4   9       49.57       49.41      4.63 o 
   0   4   9      167.64      172.79      7.36 o 
   1   4   9       35.93       29.06      5.20 o 
   2   4   9       26.84       16.69      3.67 o 
   3   4   9       46.95       40.75     11.00 o 
   4   4   9       39.99       40.52      9.96 o 
   5   4   9        0.82        1.83      1.44 o 
   6   4   9        0.18        2.45      1.86 o 
   7   4   9      185.33      159.60      7.86 o 
   8   4   9       21.05       19.00      7.85 o 
  -8   5   9       26.55       28.37     12.92 o 
  -7   5   9        0.47        1.94      2.29 o 
  -6   5   9       45.66       41.46     19.77 o 
  -4   5   9        2.74        5.81      2.67 o 
  -3   5   9        0.56        3.40      3.80 o 
  -2   5   9        2.38        1.43      1.23 o 
  -1   5   9       40.17       36.46     10.01 o 
   0   5   9        0.96        2.45      2.04 o 
   1   5   9        0.00        0.78      1.51 o 
   2   5   9      141.85      149.22      6.69 o 
   3   5   9        0.41        1.71      1.92 o 
   4   5   9        2.78        4.36      1.75 o 
 -18   0  10      325.93      362.64     30.71 o 
 -16   0  10       60.39       54.08     12.73 o 
 -14   0  10      594.76      627.27     33.76 o 
 -12   0  10      638.62      674.26     18.40 o 
 -10   0  10       29.43       27.59     10.44 o 
  -8   0  10       95.69       88.36     14.48 o 
  -6   0  10       95.33      106.12     11.10 o 
  -4   0  10      944.36     1094.23     25.44 o 
  -2   0  10        0.03        2.06      1.10 o 
   0   0  10      123.90      127.91      4.50 o 
   2   0  10      168.63      170.22      7.52 o 
   4   0  10      222.66      235.93      7.68 o 
   6   0  10      196.70      203.86      6.47 o 
   8   0  10       90.12      101.11      6.01 o 
  10   0  10      122.37      125.93      6.56 o 
  12   0  10        2.92        1.95      1.39 o 
 -17   1  10       16.55       17.77      6.84 o 
 -16   1  10       38.12       40.20      8.62 o 
 -15   1  10       89.76       96.11      6.58 o 
 -14   1  10        1.45        2.43      2.03 o 
 -13   1  10       82.67       83.61     11.41 o 
 -12   1  10       73.07       72.49     11.67 o 
 -11   1  10        5.72        7.95      2.89 o 
 -10   1  10      312.82      290.39      6.84 o 
  -9   1  10      615.36      586.20      8.94 o 
  -8   1  10      119.83      133.01      4.05 o 
  -7   1  10       35.77       36.93      5.83 o 
  -6   1  10      466.93      457.76     12.12 o 
  -5   1  10       78.15       71.68      4.04 o 
  -4   1  10        7.46       10.81      1.67 o 
  -3   1  10        8.30       12.58      2.27 o 
  -2   1  10     1605.28     1663.92     20.34 o 
  -1   1  10      362.05      370.17      5.94 o 
   0   1  10       36.73       31.40      3.35 o 
   1   1  10      602.41      588.36      8.34 o 
   2   1  10       61.58       54.03      2.84 o 
   3   1  10       12.72       14.50      2.37 o 
   4   1  10        8.73        9.75      1.50 o 
   5   1  10       22.48       24.14      3.53 o 
   6   1  10       35.01       39.86      3.77 o 
   7   1  10        7.79        8.74      1.93 o 
   8   1  10       19.29       15.42      3.26 o 
   9   1  10      117.82      116.04      5.08 o 
  10   1  10        6.56        5.33      2.13 o 
  11   1  10       16.29       11.15      3.10 o 
  12   1  10        1.84        3.27      1.22 o 
 -17   2  10       19.17       18.82      7.20 o 
 -16   2  10       13.04       12.48      5.24 o 
 -15   2  10       33.28       31.42      8.04 o 
 -14   2  10       42.87       32.08      8.93 o 
 -13   2  10       27.57       28.09      3.05 o 
 -12   2  10       52.56       47.60      4.06 o 
 -11   2  10        8.14        8.40      2.00 o 
 -10   2  10      298.16      302.55      6.51 o 
  -9   2  10      190.53      199.01      4.92 o 
  -8   2  10        0.35        1.05      0.96 o 
  -7   2  10       30.20       25.19      4.79 o 
  -6   2  10       19.00       19.70      2.71 o 
  -5   2  10      333.84      318.74     10.88 o 
  -4   2  10      225.60      203.73      5.39 o 
  -3   2  10       25.28       27.20      6.58 o 
  -2   2  10      747.10      744.44     20.46 o 
  -1   2  10      123.53      127.63      4.92 o 
   0   2  10        4.57        4.10      1.71 o 
   1   2  10       66.16       64.93      4.59 o 
   2   2  10        6.85        9.35      2.15 o 
   3   2  10       43.41       48.58      3.31 o 
   4   2  10       13.53       18.63      2.86 o 
   5   2  10      107.91       97.53      3.08 o 
   6   2  10       95.51       90.57      4.01 o 
   7   2  10        2.95        5.56      1.36 o 
   8   2  10      430.62      419.87     11.76 o 
   9   2  10        6.01        5.87      1.77 o 
  10   2  10       64.52       46.93     13.66 o 
  11   2  10       50.70       44.37     14.88 o 
 -15   3  10        0.10        2.26      1.81 o 
 -14   3  10        4.96       16.70      3.50 o 
 -13   3  10        2.96        6.56      2.98 o 
 -12   3  10      144.17      120.62      6.50 o 
 -11   3  10       11.32        9.70      3.54 o 
 -10   3  10      147.86      141.48     10.16 o 
  -9   3  10       10.95        7.80      2.37 o 
  -8   3  10       46.28       40.11      3.37 o 
  -7   3  10      246.66      232.32      5.03 o 
  -6   3  10      201.06      209.67      8.79 o 
  -5   3  10      966.36     1009.20     44.83 o 
  -4   3  10        3.02        5.42      2.44 o 
  -3   3  10      865.29      813.52     18.27 o 
  -2   3  10      417.15      440.25     17.96 o 
  -1   3  10       20.70       21.87      3.83 o 
   0   3  10      168.08      170.41      5.38 o 
   1   3  10       15.88       10.46      2.80 o 
   2   3  10       62.56       54.06      6.66 o 
   3   3  10       24.77       17.95      4.15 o 
   4   3  10      229.19      205.34      8.85 o 
   5   3  10       37.87       27.77      6.66 o 
   6   3  10       18.05       14.08      3.93 o 
   7   3  10        0.01        2.57      2.16 o 
   8   3  10        4.46        6.26      5.03 o 
   9   3  10        3.87        2.35      2.01 o 
  10   3  10        4.08        5.68      2.42 o 
 -13   4  10      106.91      103.74     11.41 o 
 -12   4  10       56.59       36.03     20.03 o 
 -11   4  10       60.24       46.94     25.04 o 
 -10   4  10      119.05       89.07     14.06 o 
  -9   4  10       35.38       31.33     10.51 o 
  -7   4  10        6.05        4.28      3.50 o 
  -6   4  10       22.21       19.44      5.57 o 
  -5   4  10        0.03        1.44      1.10 o 
  -4   4  10      110.24      128.73      8.47 o 
  -3   4  10       16.64       17.92      4.74 o 
  -2   4  10        0.08        1.34      0.89 o 
  -1   4  10        0.17        1.41      1.65 o 
   0   4  10        5.17        6.99      1.85 o 
   1   4  10       12.24       12.11      3.62 o 
   2   4  10        2.62        4.47      1.69 o 
   3   4  10       10.20       10.79      3.20 o 
   4   4  10       56.09       60.41     14.53 o 
   5   4  10       13.39        8.72      3.37 o 
   6   4  10       18.53       15.57      5.47 o 
   7   4  10       69.55       46.00     12.70 o 
  -8   5  10        1.73        1.94      3.02 o 
  -7   5  10        8.29        5.58      4.23 o 
  -6   5  10        7.67        8.53      5.34 o 
  -4   5  10       16.90       19.89      6.02 o 
  -3   5  10       18.65       18.88      9.95 o 
  -2   5  10       42.31       30.03     15.52 o 
  -1   5  10        2.14        3.97      2.11 o 
   0   5  10       17.60       11.54      4.55 o 
   1   5  10        9.66        8.24      2.88 o 
   2   5  10       45.94       31.96     11.34 o 
 -17   0  11      484.65      561.17     28.33 o 
 -15   0  11      314.96      348.71     14.74 o 
 -13   0  11        0.12        2.27      3.07 o 
 -11   0  11     1991.29     1943.82     25.02 o 
  -9   0  11        0.03        1.54      1.56 o 
  -7   0  11       28.04       19.92      6.73 o 
  -5   0  11      463.84      474.17     12.11 o 
  -3   0  11       11.54       12.57      2.88 o 
  -1   0  11      914.71      922.15     20.47 o 
   1   0  11        9.27       13.49      3.37 o 
   3   0  11        2.01        3.37      1.42 o 
   5   0  11        3.82        3.50      2.06 o 
   7   0  11       52.33       50.32      7.64 o 
   9   0  11        0.22        1.69      1.31 o 
  11   0  11      119.94      129.87      7.74 o 
 -17   1  11        0.36        2.40      1.60 o 
 -16   1  11       25.69       26.58      6.32 o 
 -15   1  11       19.60       21.97      5.00 o 
 -14   1  11        6.31        7.95      2.19 o 
 -13   1  11      210.00      198.73      9.96 o 
 -12   1  11      543.67      552.61     16.94 o 
 -11   1  11      351.67      372.94      7.72 o 
 -10   1  11       19.01       26.17      5.42 o 
  -9   1  11     2219.75     2264.80     24.01 o 
  -8   1  11     1319.53     1290.18     23.62 o 
  -7   1  11        0.93        1.91      1.19 o 
  -6   1  11       20.55       25.11      4.50 o 
  -5   1  11      699.44      639.69     21.91 o 
  -4   1  11       12.58       13.34      1.50 o 
  -3   1  11       96.94      102.92      2.99 o 
  -2   1  11      305.57      324.63      5.52 o 
  -1   1  11      314.57      327.75      5.71 o 
   0   1  11        7.73        8.37      1.75 o 
   1   1  11        0.78        1.04      0.81 o 
   2   1  11       38.87       36.73      2.91 o 
   3   1  11        6.54        7.85      1.61 o 
   4   1  11       45.05       46.61      5.71 o 
   5   1  11        4.38        4.93      1.43 o 
   6   1  11      207.40      212.05      5.82 o 
   7   1  11        0.05        1.49      0.99 o 
   8   1  11        1.45        2.30      1.26 o 
   9   1  11        9.85       11.12      2.76 o 
  10   1  11       35.04       25.69      6.12 o 
  11   1  11        2.59        2.15      1.20 o 
 -16   2  11        0.20        1.70      1.57 o 
 -15   2  11       25.85       23.64      7.20 o 
 -14   2  11        1.75        5.42      2.23 o 
 -13   2  11        0.03        1.16      1.07 o 
 -12   2  11       53.66       64.27      4.81 o 
 -11   2  11        0.92        1.19      0.89 o 
 -10   2  11       20.66       16.11      4.09 o 
  -9   2  11       42.48       39.16      5.21 o 
  -8   2  11       14.07       17.71      3.02 o 
  -7   2  11      146.50      136.52      3.87 o 
  -6   2  11       26.66       23.47      2.56 o 
  -5   2  11        0.74        0.55      0.49 o 
  -4   2  11       61.70       62.47      2.36 o 
  -3   2  11      726.78      696.66     16.94 o 
  -2   2  11      420.32      402.88      7.85 o 
  -1   2  11      366.25      355.81      8.59 o 
   0   2  11      329.82      338.21      6.79 o 
   1   2  11        5.58        5.38      1.82 o 
   2   2  11      131.70      126.55      4.13 o 
   3   2  11        8.98        9.04      1.63 o 
   4   2  11      122.70      104.92      3.49 o 
   5   2  11       55.69       44.65      3.62 o 
   6   2  11       52.28       42.23      3.39 o 
   7   2  11      187.30      173.71      7.59 o 
   8   2  11       27.60       22.23      5.44 o 
   9   2  11       11.54        6.60      2.34 o 
  10   2  11        1.00        1.65      2.11 o 
 -15   3  11       57.65       59.97      7.01 o 
 -14   3  11        1.71        2.73      1.69 o 
 -13   3  11       16.81       12.28      4.94 o 
 -12   3  11        8.28        7.04      2.43 o 
 -11   3  11        0.14        1.60      1.48 o 
 -10   3  11       90.56       81.28      4.83 o 
  -9   3  11        6.32        5.65      1.78 o 
  -8   3  11        0.39        1.85      0.94 o 
  -7   3  11       23.95       27.27      4.16 o 
  -6   3  11      281.21      262.43     15.33 o 
  -5   3  11      392.49      421.96      9.73 o 
  -4   3  11      140.24      147.58      8.89 o 
  -3   3  11      431.63      452.69     10.20 o 
  -2   3  11        1.02        1.18      1.13 o 
  -1   3  11        9.98       15.57      3.14 o 
   0   3  11        6.97       11.03      3.14 o 
   1   3  11       16.26       15.53      3.61 o 
   2   3  11        0.60        1.16      1.09 o 
   3   3  11        0.01        2.19      1.61 o 
   4   3  11       25.23       21.08      6.21 o 
   5   3  11       47.55       44.34      7.85 o 
   6   3  11        1.28        2.94      1.37 o 
   7   3  11       16.93       18.15      5.92 o 
   8   3  11        2.87        4.89      3.22 o 
   9   3  11        3.77        3.48      1.85 o 
 -12   4  11       34.80       30.64     11.62 o 
 -11   4  11        1.77        1.09      1.49 o 
 -10   4  11        1.67        4.21      3.80 o 
  -9   4  11       12.70       13.73      7.58 o 
  -8   4  11      130.49      129.68     10.32 o 
  -7   4  11       76.45       63.93     13.92 o 
  -6   4  11       30.27       27.63      8.40 o 
  -5   4  11        0.06        0.53      0.85 o 
  -4   4  11       67.45       72.11      8.20 o 
  -3   4  11        0.10        0.94      1.32 o 
  -2   4  11       11.04       11.39      3.52 o 
  -1   4  11        0.19        1.93      1.50 o 
   0   4  11        0.01        2.72      1.41 o 
   1   4  11       55.77       52.38      4.69 o 
   2   4  11       50.92       38.74      7.77 o 
   3   4  11        0.57        1.67      1.84 o 
   4   4  11        0.12        2.44      2.47 o 
   5   4  11       23.38       23.49      9.27 o 
   6   4  11       10.21       14.31      5.62 o 
  -6   5  11       39.54       28.59     11.81 o 
  -5   5  11       84.78      103.97     11.77 o 
  -4   5  11       96.26      115.08      8.98 o 
  -3   5  11        1.86       -0.02      3.00 o 
  -2   5  11       11.59        5.46      3.92 o 
  -1   5  11        0.74        2.50      1.51 o 
   0   5  11       23.64       16.01      6.29 o 
 -16   0  12       82.43       89.23     19.44 o 
 -14   0  12        1.58        2.03      2.48 o 
 -12   0  12      246.84      236.30     13.44 o 
 -10   0  12      762.16      744.90     23.72 o 
  -8   0  12      218.71      222.57     10.48 o 
  -6   0  12       59.12       48.20      8.89 o 
  -4   0  12     1095.24     1109.15     12.12 o 
  -2   0  12      470.87      453.06     13.96 o 
   0   0  12       77.71       87.58     11.38 o 
   2   0  12       12.48       16.95      3.73 o 
   4   0  12      206.74      208.59      7.96 o 
   6   0  12        4.46        5.40      2.29 o 
   8   0  12        0.22        0.59      1.07 o 
  10   0  12        7.52        7.52      2.84 o 
 -17   1  12       37.26       30.06     11.93 o 
 -16   1  12      210.31      230.92     11.02 o 
 -15   1  12      130.47      138.71      7.91 o 
 -14   1  12        8.09       13.23      4.10 o 
 -13   1  12      150.54      146.03      6.03 o 
 -12   1  12      168.63      164.35      8.53 o 
 -11   1  12       86.61       90.57      5.38 o 
 -10   1  12       78.20       85.03      7.59 o 
  -9   1  12     1661.24     1702.76     22.01 o 
  -8   1  12       15.33       14.52      2.63 o 
  -7   1  12        0.34        1.71      0.99 o 
  -6   1  12       45.02       38.69      4.82 o 
  -5   1  12       16.82       23.91      3.10 o 
  -4   1  12        1.30        1.84      0.69 o 
  -3   1  12       18.22       13.09      1.87 o 
  -2   1  12      112.80      116.53      2.97 o 
  -1   1  12       33.23       27.81      3.76 o 
   0   1  12      515.24      518.76      7.90 o 
   1   1  12       19.62       20.30      2.79 o 
   2   1  12       78.63       78.13      3.91 o 
   3   1  12       31.85       34.17      5.12 o 
   4   1  12        5.81        6.02      1.33 o 
   5   1  12       17.67       21.27      4.11 o 
   6   1  12        0.62        1.15      0.84 o 
   7   1  12       90.92       88.26      4.06 o 
   8   1  12        2.34        1.79      1.17 o 
   9   1  12      100.05       82.65      4.92 o 
  10   1  12        1.81        1.89      0.93 o 
  11   1  12       21.69       14.52      5.74 o 
 -16   2  12       15.04       18.46      6.08 o 
 -15   2  12        4.74        3.46      1.66 o 
 -14   2  12       74.91       81.74     10.70 o 
 -13   2  12        0.56        1.34      0.85 o 
 -12   2  12        5.19        4.52      1.72 o 
 -11   2  12        0.18        1.55      1.77 o 
 -10   2  12       10.06        6.84      1.89 o 
  -9   2  12       73.18       70.52      3.86 o 
  -8   2  12      812.53      846.12     13.04 o 
  -7   2  12      402.25      393.94      7.42 o 
  -6   2  12       44.12       43.65      1.92 o 
  -5   2  12       17.53       13.05      2.24 o 
  -4   2  12      467.01      447.36     11.73 o 
  -3   2  12     2063.49     2112.71     42.43 o 
  -2   2  12      665.06      651.40     12.87 o 
  -1   2  12      106.31      105.36      7.70 o 
   0   2  12       21.57       24.11      4.95 o 
   1   2  12     1295.21     1379.19     22.92 o 
   2   2  12       21.46       22.20      4.59 o 
   3   2  12       95.80       96.09     12.71 o 
   4   2  12       13.85       15.64      4.02 o 
   5   2  12       92.56       80.09      6.27 o 
   6   2  12       73.82       65.74      6.44 o 
   7   2  12       34.31       27.33      7.77 o 
   8   2  12        5.84        3.80      1.58 o 
   9   2  12        8.33        7.16      2.72 o 
  10   2  12        7.94        2.22      1.77 o 
 -14   3  12       18.27       11.39      4.35 o 
 -13   3  12        6.74        8.16      3.28 o 
 -12   3  12      209.87      203.18     36.31 o 
 -11   3  12       31.90       23.51      9.71 o 
 -10   3  12        5.56        3.80      2.98 o 
  -9   3  12       21.68       26.50      4.24 o 
  -8   3  12      151.17      156.44      7.49 o 
  -7   3  12      156.18      171.87     13.06 o 
  -6   3  12       46.07       47.75      5.15 o 
  -5   3  12       93.85       80.25      5.75 o 
  -4   3  12        9.75        7.93      2.36 o 
  -3   3  12       98.24      116.41      7.62 o 
  -2   3  12      605.44      673.42     19.10 o 
  -1   3  12        5.79        5.71      2.07 o 
   0   3  12        6.58        9.44      2.14 o 
   1   3  12        0.73        2.48      1.62 o 
   2   3  12        3.83        4.77      1.44 o 
   3   3  12      124.76      114.74      6.64 o 
   4   3  12       36.18       26.91      7.70 o 
   5   3  12        9.45        7.72      2.30 o 
   6   3  12       37.29       36.31     10.78 o 
   7   3  12       43.53       30.70     10.08 o 
   8   3  12        9.83        5.61      2.32 o 
 -12   4  12        2.88        5.36      3.33 o 
 -11   4  12        7.77       10.82      7.04 o 
 -10   4  12       99.85       81.96     26.25 o 
  -9   4  12        0.31        2.76      2.22 o 
  -8   4  12        0.04        1.72      1.91 o 
  -7   4  12      106.84       99.44     20.06 o 
  -6   4  12        4.46        5.08      1.73 o 
  -5   4  12        1.81        1.01      0.75 o 
  -4   4  12      100.39       85.66     10.14 o 
  -3   4  12        3.63        2.21      2.00 o 
  -2   4  12       78.01       72.25     11.88 o 
  -1   4  12       10.65       10.30      3.09 o 
   0   4  12        0.05        1.58      1.13 o 
   1   4  12       48.01       50.55     10.61 o 
   2   4  12        7.33        3.90      1.76 o 
   3   4  12        3.54        2.35      1.83 o 
   4   4  12       10.03        8.60      3.29 o 
   5   4  12        8.44        4.92      3.34 o 
  -3   5  12        0.07       -0.35      3.00 o 
 -17   0  13       23.93       14.84      9.78 o 
 -15   0  13        0.03        1.91      2.48 o 
 -13   0  13      463.45      487.81     25.96 o 
 -11   0  13        5.32        7.94      3.28 o 
  -9   0  13       56.98       70.81      6.44 o 
  -7   0  13       33.04       24.33      5.18 o 
  -5   0  13       81.87       62.40      5.69 o 
  -3   0  13       55.24       57.44      6.33 o 
  -1   0  13      125.71      125.42     11.61 o 
   1   0  13        5.29       12.12      3.05 o 
   3   0  13        5.46        6.80      2.80 o 
   5   0  13       12.93       12.14      3.39 o 
   7   0  13        5.47        3.76      1.65 o 
   9   0  13        1.11        3.36      1.91 o 
 -17   1  13        2.18        1.87      1.56 o 
 -16   1  13      110.22      125.55      4.55 o 
 -15   1  13       68.57       82.51      5.69 o 
 -14   1  13        0.30        2.54      1.20 o 
 -13   1  13       24.58       22.82      4.79 o 
 -12   1  13       54.07       59.67      5.27 o 
 -11   1  13        1.25        1.28      1.26 o 
 -10   1  13        0.14        2.11      1.26 o 
  -9   1  13      360.51      333.57      8.20 o 
  -8   1  13       27.18       27.31      4.68 o 
  -7   1  13       45.33       41.74      5.19 o 
  -6   1  13      181.03      155.18      5.48 o 
  -5   1  13       30.96       28.54      4.36 o 
  -4   1  13        0.56        1.31      0.63 o 
  -3   1  13       74.56       73.05      5.49 o 
  -2   1  13      145.57      150.65      3.35 o 
  -1   1  13      493.49      465.94     12.69 o 
   0   1  13     1906.38     1906.62     14.28 o 
   1   1  13      156.77      157.93      4.82 o 
   2   1  13        1.26        1.94      0.95 o 
   3   1  13      209.69      197.40      4.87 o 
   4   1  13      171.42      174.48      5.84 o 
   5   1  13        5.24        4.41      1.15 o 
   6   1  13        8.40        7.20      1.86 o 
   7   1  13      160.43      148.60      3.97 o 
   8   1  13        3.62        2.54      0.97 o 
   9   1  13       27.32       19.27      5.99 o 
  10   1  13       13.85        8.30      3.14 o 
 -16   2  13        0.33        3.30      1.85 o 
 -15   2  13       10.12        9.32      4.01 o 
 -14   2  13       81.27       76.75     16.33 o 
 -13   2  13      154.87      151.91      6.75 o 
 -12   2  13       37.24       41.35      4.40 o 
 -11   2  13       67.59       61.38      5.28 o 
 -10   2  13      857.90      816.39     26.68 o 
  -9   2  13      179.16      176.07      6.99 o 
  -8   2  13      248.78      266.93      9.62 o 
  -7   2  13      580.25      582.65     17.69 o 
  -6   2  13     1750.17     1807.24     72.01 o 
  -5   2  13      240.01      245.33      5.43 o 
  -4   2  13        3.59        3.72      0.85 o 
  -3   2  13      119.56      114.65      5.67 o 
  -2   2  13      430.39      445.12      9.14 o 
  -1   2  13      614.19      631.48     10.39 o 
   0   2  13       28.34       24.55      3.73 o 
   1   2  13      130.73      127.53      5.30 o 
   2   2  13       48.08       47.05     10.54 o 
   3   2  13        3.21        3.30      1.74 o 
   4   2  13        0.01        1.30      1.46 o 
   5   2  13       78.25       87.80     10.15 o 
   6   2  13       90.75       97.05     11.38 o 
   7   2  13       30.29       30.96      7.37 o 
   8   2  13       24.66       13.77      4.39 o 
   9   2  13        8.73        5.36      3.12 o 
 -14   3  13        2.10        2.74      3.26 o 
 -13   3  13       11.14        9.00      4.70 o 
 -12   3  13       51.44       42.55     17.88 o 
 -11   3  13        8.76        7.96      3.09 o 
 -10   3  13        1.53        2.33      1.55 o 
  -9   3  13       79.47       81.88      5.50 o 
  -8   3  13       35.99       40.76      9.11 o 
  -7   3  13       39.02       46.29     11.36 o 
  -6   3  13      374.46      361.14     15.58 o 
  -5   3  13        0.85        1.31      2.02 o 
  -4   3  13      189.04      201.38     12.83 o 
  -3   3  13        7.07       12.64      4.09 o 
  -2   3  13      302.09      298.55     11.68 o 
  -1   3  13        3.62        5.30      1.64 o 
   0   3  13       16.94       18.10      3.63 o 
   1   3  13       25.25       23.03      4.92 o 
   2   3  13        0.00        0.64      1.36 o 
   3   3  13       45.21       43.51      8.57 o 
   4   3  13        7.70        4.98      1.59 o 
   5   3  13        3.62        6.50      2.48 o 
   6   3  13       20.62       19.08      5.85 o 
   7   3  13        3.64        7.43      3.84 o 
 -11   4  13        6.93        5.32      2.88 o 
 -10   4  13       40.72       38.93     16.58 o 
  -9   4  13        2.54        3.09      2.20 o 
  -8   4  13       14.79       13.21      6.59 o 
  -7   4  13        1.99        3.14      3.64 o 
  -6   4  13       12.03       10.95      3.75 o 
  -5   4  13       32.53       28.91      9.15 o 
  -4   4  13        3.72        6.76      2.69 o 
  -3   4  13        0.21        1.59      1.01 o 
  -2   4  13        9.28        4.26      2.04 o 
  -1   4  13        5.57        4.12      3.01 o 
   0   4  13        3.35        3.06      1.93 o 
   1   4  13        1.83        2.35      1.56 o 
   2   4  13       34.38       26.59      8.92 o 
   3   4  13       16.41       14.83      6.39 o 
   4   4  13       16.08        9.70      4.19 o 
 -16   0  14        1.98        2.93      2.32 o 
 -14   0  14       51.60       48.12      9.59 o 
 -12   0  14       86.44       96.22     20.22 o 
 -10   0  14       62.87       80.18      6.46 o 
  -8   0  14       32.75       31.81      6.72 o 
  -6   0  14      171.15      186.54     10.89 o 
  -4   0  14      325.38      296.94      9.93 o 
  -2   0  14       96.27       90.57      5.11 o 
   0   0  14        2.82        3.51      1.82 o 
   2   0  14     2185.41     2345.86     18.93 o 
   4   0  14        6.14        6.48      2.69 o 
   6   0  14       79.06       80.49      7.17 o 
   8   0  14      115.86      123.04      5.55 o 
 -16   1  14        4.27        3.45      1.51 o 
 -15   1  14       51.37       56.23      4.53 o 
 -14   1  14       40.26       38.10      7.00 o 
 -13   1  14        0.80        0.90      1.26 o 
 -12   1  14        6.04        5.66      2.20 o 
 -11   1  14      106.96       98.80      8.94 o 
 -10   1  14       47.70       50.94      6.18 o 
  -9   1  14       37.47       34.16      3.75 o 
  -8   1  14      596.74      547.04     11.84 o 
  -7   1  14        4.28        3.83      1.18 o 
  -6   1  14      121.97      121.21      5.26 o 
  -5   1  14        5.65        6.89      1.49 o 
  -4   1  14      379.98      361.16      7.15 o 
  -3   1  14       93.39       90.45      3.51 o 
  -2   1  14       67.25       61.23      2.75 o 
  -1   1  14      797.09      830.14     12.72 o 
   0   1  14      762.93      757.63      9.46 o 
   1   1  14       26.89       27.58      4.69 o 
   2   1  14       23.99       19.70      3.56 o 
   3   1  14      264.65      284.56      9.42 o 
   4   1  14       41.04       37.34      5.82 o 
   5   1  14       35.79       31.84      6.03 o 
   6   1  14       41.69       38.09      3.36 o 
   7   1  14       90.90       80.95     10.77 o 
   8   1  14       12.55        9.22      3.78 o 
   9   1  14       11.62        5.67      2.48 o 
 -15   2  14       38.76       40.13     11.11 o 
 -14   2  14       49.55       60.21      6.95 o 
 -13   2  14       27.29       14.90      4.83 o 
 -12   2  14        4.74        2.85      1.88 o 
 -11   2  14        9.00        7.16      2.00 o 
 -10   2  14        0.00        1.84      1.59 o 
  -9   2  14      220.48      207.16      8.16 o 
  -8   2  14      317.42      297.66     12.61 o 
  -7   2  14      243.71      226.55     14.70 o 
  -6   2  14       14.79       13.33      2.90 o 
  -5   2  14        3.86        4.07      1.71 o 
  -4   2  14      154.80      161.04      7.20 o 
  -3   2  14       36.08       35.08      7.05 o 
  -2   2  14        4.87        5.99      1.66 o 
  -1   2  14       29.51       28.26      5.86 o 
   0   2  14      623.26      668.22     16.93 o 
   1   2  14       61.31       66.11      5.79 o 
   2   2  14       24.14       22.13      4.14 o 
   3   2  14        7.09        6.55      1.97 o 
   4   2  14        4.77        3.32      1.94 o 
   5   2  14       12.03       14.70      3.86 o 
   6   2  14        0.15        2.22      1.28 o 
   7   2  14       13.98       10.46      3.32 o 
   8   2  14       28.58       19.33      6.22 o 
 -13   3  14       52.02       57.53     19.96 o 
 -12   3  14       16.80       17.06      6.26 o 
 -11   3  14        2.93       -0.40      2.69 o 
 -10   3  14        0.78        0.75      1.01 o 
  -9   3  14        2.93        6.51      2.29 o 
  -8   3  14        0.19        1.22      1.12 o 
  -7   3  14      124.63      117.64      6.92 o 
  -6   3  14      296.64      287.90     12.78 o 
  -5   3  14      106.42      108.53      9.71 o 
  -4   3  14      116.78      127.21      7.13 o 
  -3   3  14      106.33      117.30      8.11 o 
  -2   3  14       24.07       27.10      6.58 o 
  -1   3  14       13.08       14.74      4.04 o 
   0   3  14       21.61       22.76      5.16 o 
   1   3  14       22.32       16.72      3.17 o 
   2   3  14       14.09       14.22      4.07 o 
   3   3  14       77.35       64.16      6.77 o 
   4   3  14       43.75       32.20      8.51 o 
   5   3  14        4.82        3.23      1.32 o 
   6   3  14       15.53       10.56      4.58 o 
 -10   4  14        5.92       11.46      8.29 o 
  -9   4  14       13.75       12.97      7.42 o 
  -8   4  14       28.20       26.96     13.25 o 
  -7   4  14        1.48        0.83      1.56 o 
  -6   4  14        0.00        1.31      0.97 o 
  -5   4  14       20.09       16.68      8.17 o 
  -4   4  14        0.07        1.60      1.58 o 
  -3   4  14       11.84       10.20      2.62 o 
  -2   4  14       81.08       88.83      4.85 o 
  -1   4  14       10.05       16.34      4.85 o 
   0   4  14       49.18       47.96     12.20 o 
   1   4  14        0.32        1.84      1.16 o 
   2   4  14        6.13        3.80      2.29 o 
 -15   0  15      115.79      129.18     17.88 o 
 -13   0  15       14.57       20.84      9.02 o 
 -11   0  15        6.70        6.69      1.74 o 
  -9   0  15      148.61      173.07     10.11 o 
  -7   0  15       72.19       59.51      4.93 o 
  -5   0  15       92.76       75.85      6.20 o 
  -3   0  15       83.49       86.15      5.73 o 
  -1   0  15       85.63       78.04      5.50 o 
   1   0  15      373.51      394.61     14.22 o 
   3   0  15      352.84      349.32     17.54 o 
   5   0  15      153.41      155.92      6.82 o 
   7   0  15       78.46       68.84      5.88 o 
 -16   1  15       11.03        6.81      2.56 o 
 -15   1  15        0.09        2.09      1.65 o 
 -14   1  15        0.20        1.40      1.15 o 
 -13   1  15        4.13        4.79      1.62 o 
 -12   1  15        7.04        8.56      2.66 o 
 -11   1  15        7.63        5.47      1.63 o 
 -10   1  15      405.13      413.07     13.88 o 
  -9   1  15       82.10       76.56      5.02 o 
  -8   1  15        3.46        1.52      1.04 o 
  -7   1  15       69.85       56.64      4.20 o 
  -6   1  15       33.60       33.00      5.62 o 
  -5   1  15       81.37       81.77      5.61 o 
  -4   1  15      158.65      153.18      6.53 o 
  -3   1  15       39.88       35.67      5.71 o 
  -2   1  15       41.42       40.11      5.63 o 
  -1   1  15       92.24       86.55      4.91 o 
   0   1  15      198.58      203.50      5.90 o 
   1   1  15      160.77      163.51      6.24 o 
   2   1  15        0.42        0.95      0.85 o 
   3   1  15       25.70       25.10      2.68 o 
   4   1  15      340.94      374.13     10.05 o 
   5   1  15        7.42        3.62      1.58 o 
   6   1  15        0.15        1.55      1.07 o 
   7   1  15        6.64        3.88      2.09 o 
   8   1  15       31.16       16.92      6.29 o 
 -15   2  15       21.26       16.61      6.33 o 
 -14   2  15       82.11      100.78      5.98 o 
 -13   2  15       61.11       53.69      5.11 o 
 -12   2  15        0.53        2.01      2.36 o 
 -11   2  15       24.40       20.32      5.07 o 
 -10   2  15       61.68       58.18      5.95 o 
  -9   2  15       57.14       52.66      9.74 o 
  -8   2  15        6.45        7.83      2.95 o 
  -7   2  15      380.41      368.20     17.06 o 
  -6   2  15       12.27       12.48      2.88 o 
  -5   2  15      128.29      139.96      7.65 o 
  -4   2  15       44.18       46.42      8.87 o 
  -3   2  15        7.01        8.96      2.44 o 
  -2   2  15       17.03       20.55      4.82 o 
  -1   2  15        4.67        3.65      1.88 o 
   0   2  15       99.94       93.19      5.44 o 
   1   2  15       11.72       11.05      2.97 o 
   2   2  15        0.93        2.94      2.67 o 
   3   2  15       50.55       54.78      8.25 o 
   4   2  15       19.42       15.58      4.82 o 
   5   2  15       14.14       10.05      2.80 o 
   6   2  15        0.01        1.72      1.32 o 
   7   2  15        7.10        4.37      2.07 o 
 -13   3  15        2.73        1.75      3.73 o 
 -12   3  15       50.29       43.02     17.29 o 
 -11   3  15        9.12        6.78      3.66 o 
 -10   3  15        2.00        2.30      1.63 o 
  -9   3  15        6.08        4.69      2.40 o 
  -8   3  15       49.18       41.30      9.89 o 
  -7   3  15      270.56      275.03      7.86 o 
  -6   3  15      475.06      513.40     13.24 o 
  -5   3  15        0.47        2.41      1.29 o 
  -4   3  15      262.72      286.69     21.71 o 
  -3   3  15      151.19      159.01      6.21 o 
  -2   3  15       35.57       36.74      7.23 o 
  -1   3  15        2.19        2.04      1.20 o 
   0   3  15        2.38        2.98      1.35 o 
   1   3  15      167.46      175.13     12.41 o 
   2   3  15        2.77        2.82      1.24 o 
   3   3  15      105.48       91.04     10.92 o 
   4   3  15        9.13        7.47      3.19 o 
  -8   4  15       47.76       35.01     20.74 o 
  -7   4  15       29.41       31.94     15.00 o 
  -6   4  15        2.82        3.12      1.48 o 
  -5   4  15        3.38        4.44      1.67 o 
  -4   4  15      120.62      112.55      7.35 o 
  -3   4  15        0.12        4.47      2.33 o 
  -2   4  15        0.51        2.04      1.54 o 
  -1   4  15      156.54      173.16     11.84 o 
   0   4  15       40.78       32.30      9.46 o 
 -16   0  16      132.55      156.16     15.03 o 
 -14   0  16       84.90       84.72     12.61 o 
 -12   0  16        6.78       11.27      3.38 o 
 -10   0  16        0.33        1.71      1.51 o 
  -8   0  16      167.80      141.68      8.20 o 
  -6   0  16       48.03       29.43      6.96 o 
  -4   0  16        1.11        4.24      2.14 o 
  -2   0  16      222.43      222.79      9.30 o 
   0   0  16      567.55      596.85     25.37 o 
   2   0  16     2111.88     2293.03     32.46 o 
   4   0  16        2.05        3.38      1.83 o 
   6   0  16       29.88       23.58      6.79 o 
 -15   1  16      103.59      152.62      5.75 o 
 -14   1  16       45.94       58.41      6.01 o 
 -13   1  16       34.03       29.32      7.81 o 
 -12   1  16       18.24       14.12      3.77 o 
 -11   1  16      180.10      153.71      6.46 o 
 -10   1  16        6.12        9.78      2.42 o 
  -9   1  16        8.18        5.62      1.34 o 
  -8   1  16      110.09       94.10      6.82 o 
  -7   1  16       13.40        9.07      1.99 o 
  -6   1  16       29.54       24.44      3.78 o 
  -5   1  16        1.76        3.13      1.05 o 
  -4   1  16       65.50       62.04      3.76 o 
  -3   1  16       45.84       38.99      3.67 o 
  -2   1  16       22.34       17.39      2.75 o 
  -1   1  16       47.88       54.43      4.58 o 
   0   1  16       41.56       40.23      4.64 o 
   1   1  16      250.21      264.39      9.56 o 
   2   1  16      179.25      181.13      8.22 o 
   3   1  16       86.76       88.03     11.68 o 
   4   1  16       81.07       84.59      5.04 o 
   5   1  16      196.41      201.78      8.26 o 
   6   1  16       13.16        9.83      3.20 o 
 -14   2  16       86.92       78.86     17.60 o 
 -13   2  16       21.06       14.19      6.32 o 
 -12   2  16        4.71        7.10      2.73 o 
 -11   2  16       50.95       49.43     10.58 o 
 -10   2  16        4.99        3.47      1.87 o 
  -9   2  16       31.97       27.75      6.58 o 
  -8   2  16      129.22      150.22     10.68 o 
  -7   2  16        0.13        1.63      1.73 o 
  -6   2  16      259.57      284.04     14.62 o 
  -5   2  16       55.81       56.90      9.34 o 
  -4   2  16       10.66       13.72      3.97 o 
  -3   2  16       10.64       16.35      2.90 o 
  -2   2  16       81.19       81.75     13.01 o 
  -1   2  16        6.05        7.68      1.88 o 
   0   2  16       26.42       20.20      4.34 o 
   1   2  16       23.40       29.81      6.20 o 
   2   2  16        0.26        1.89      1.82 o 
   3   2  16        4.45        4.93      1.94 o 
   4   2  16       10.16       12.30      4.61 o 
   5   2  16       25.70       18.64      5.81 o 
 -12   3  16       20.62       20.98     12.59 o 
 -11   3  16       55.29       46.28     17.18 o 
 -10   3  16       64.04       61.85     24.69 o 
  -9   3  16        1.88        1.39      1.21 o 
  -8   3  16       87.41      104.55      9.04 o 
  -7   3  16       20.48       17.35      4.28 o 
  -6   3  16      133.24      136.74      9.05 o 
  -5   3  16       21.08       17.05      4.31 o 
  -4   3  16      184.12      189.35      5.85 o 
  -3   3  16       21.72       21.04      5.09 o 
  -2   3  16       12.45       11.75      4.12 o 
  -1   3  16        3.13        4.62      1.55 o 
   0   3  16       57.00       52.00     10.46 o 
   1   3  16       31.42       38.23      8.21 o 
   2   3  16       49.73       40.10      9.77 o 
   3   3  16        0.41        1.84      1.18 o 
  -5   4  16       10.40       10.09      3.69 o 
  -4   4  16      432.54      455.98     22.92 o 
 -15   0  17      564.88      711.14     74.24 o 
 -13   0  17       44.84       86.90     19.55 o 
 -11   0  17       83.27      105.66      6.85 o 
  -9   0  17      155.77      128.52      8.44 o 
  -7   0  17      626.55      571.01     22.72 o 
  -5   0  17      231.87      201.46     10.19 o 
  -3   0  17      329.63      330.67     28.24 o 
  -1   0  17       99.01       86.16      6.77 o 
   1   0  17        1.42        0.12      1.85 o 
   3   0  17      216.94      229.33     12.52 o 
   5   0  17        7.54        5.57      2.51 o 
 -14   1  17       61.37       71.29      7.53 o 
 -13   1  17       44.40       58.68      6.25 o 
 -12   1  17        0.17        2.13      1.01 o 
 -11   1  17       24.39       19.63      5.14 o 
 -10   1  17       16.95       17.21      4.01 o 
  -9   1  17       62.54       74.32      5.51 o 
  -8   1  17       17.32       17.26      3.28 o 
  -7   1  17        0.10        0.83      1.03 o 
  -6   1  17      238.03      218.77     11.15 o 
  -5   1  17      125.97      119.28      8.31 o 
  -4   1  17        1.05        1.35      1.01 o 
  -3   1  17       15.93       17.18      4.05 o 
  -2   1  17       57.11       53.24     10.00 o 
  -1   1  17        0.97        2.15      1.14 o 
   0   1  17       13.88       16.35      3.96 o 
   1   1  17        2.23        4.64      1.99 o 
   2   1  17        0.54        2.79      1.33 o 
   3   1  17       26.92       21.97      5.46 o 
   4   1  17      282.37      287.36      8.66 o 
   5   1  17       96.53       95.02      5.23 o 
 -13   2  17       12.54        9.19      5.50 o 
 -12   2  17       20.90       16.15      7.27 o 
 -11   2  17       43.49       42.90      9.64 o 
 -10   2  17        2.38        3.94      1.87 o 
  -9   2  17       49.58       42.28      7.50 o 
  -8   2  17       28.71       27.01      6.62 o 
  -7   2  17       12.13       14.30      3.16 o 
  -6   2  17       17.67       23.01      6.20 o 
  -5   2  17        5.46        6.75      2.37 o 
  -4   2  17       42.45       48.41     10.20 o 
  -3   2  17        8.13       12.32      3.84 o 
  -2   2  17        2.93        4.57      1.82 o 
  -1   2  17       16.60       14.80      3.80 o 
   0   2  17        1.81        2.65      1.97 o 
   1   2  17       23.98       24.07      5.75 o 
   2   2  17       12.86       11.38      2.87 o 
   3   2  17       54.51       50.09     10.34 o 
   4   2  17       25.58       17.28      5.30 o 
 -10   3  17        1.79        1.82      2.22 o 
  -9   3  17        0.54        0.58      1.80 o 
  -8   3  17       20.40       24.44      6.27 o 
  -7   3  17        1.64        3.83      1.99 o 
  -6   3  17      209.24      245.15     15.02 o 
  -5   3  17      217.85      239.05     10.02 o 
  -4   3  17        8.59       13.28      3.14 o 
  -3   3  17       39.27       39.91      5.93 o 
  -2   3  17       48.91       40.27      8.67 o 
  -1   3  17       24.44       26.49      6.45 o 
   0   3  17       55.70       61.39      6.96 o 
   1   3  17      100.90      124.32      8.29 o 
 -14   0  18       32.83       65.22     19.57 o 
 -12   0  18      235.00      308.06     30.25 o 
 -10   0  18       47.30       26.60      9.34 o 
  -8   0  18        9.89        6.83      2.79 o 
  -6   0  18       82.08       54.62     10.37 o 
  -4   0  18      129.98      121.58      7.34 o 
  -2   0  18       97.74      101.72      4.86 o 
   0   0  18       73.22       59.99      7.81 o 
   2   0  18       21.17       14.75      4.23 o 
 -14   1  18       20.45       18.11      4.74 o 
 -13   1  18       27.98       23.73      6.13 o 
 -12   1  18        5.38        7.17      1.82 o 
 -11   1  18       22.11       15.36      3.46 o 
 -10   1  18        8.51       12.85      3.17 o 
  -9   1  18       57.23       71.75      5.99 o 
  -8   1  18        0.07        2.15      1.93 o 
  -7   1  18      147.28      141.41      7.49 o 
  -6   1  18        0.66        1.81      1.54 o 
  -5   1  18      109.95      109.30      7.64 o 
  -4   1  18        5.56        7.22      2.27 o 
  -3   1  18       44.16       43.03      8.81 o 
  -2   1  18       41.16       33.35      8.30 o 
  -1   1  18       45.52       49.54     10.08 o 
   0   1  18       15.90       16.96      4.55 o 
   1   1  18       14.68       10.44      3.00 o 
   2   1  18      240.99      247.87      7.14 o 
   3   1  18       59.11       64.30      5.83 o 
   4   1  18      220.27      231.17     12.08 o 
 -12   2  18        0.95        2.69      2.34 o 
 -11   2  18       10.76        9.54      2.95 o 
 -10   2  18        2.56        2.60      1.42 o 
  -9   2  18        0.83        1.84      1.70 o 
  -8   2  18      100.11      107.86      8.49 o 
  -7   2  18       31.96       30.90      6.16 o 
  -6   2  18        8.84       14.98      4.50 o 
  -5   2  18        5.69        6.86      3.11 o 
  -4   2  18        2.86        4.80      1.54 o 
  -3   2  18        4.48        4.08      1.72 o 
  -2   2  18       62.64       58.55      5.78 o 
  -1   2  18      105.99      115.27      6.39 o 
   0   2  18        4.82        4.04      2.48 o 
   1   2  18        0.80        2.26      1.60 o 
   2   2  18       11.63        9.34      3.24 o 
  -8   3  18        0.37        2.70      2.57 o 
  -7   3  18      115.40      132.82     10.76 o 
  -6   3  18        9.37       13.24      5.04 o 
  -5   3  18        0.02        1.83      1.67 o 
  -4   3  18       99.42      108.58      9.72 o 
  -3   3  18       46.87       39.10     11.05 o 
  -2   3  18       28.11       19.73      7.11 o 
  -1   3  18        2.42        1.50      1.50 o 
 -13   0  19       20.29       18.05      9.26 o 
 -11   0  19       17.08       16.51      7.08 o 
  -9   0  19        9.28        8.78      3.93 o 
  -7   0  19       42.95       40.92     12.80 o 
  -5   0  19       12.62       10.81      2.84 o 
  -3   0  19       13.96       12.13      4.71 o 
  -1   0  19       17.40       13.69      4.29 o 
   1   0  19        3.96        4.13      3.31 o 
   3   0  19       73.81       39.60     17.46 o 
 -12   1  19      179.29      230.11     13.75 o 
 -11   1  19        0.47        2.69      1.52 o 
 -10   1  19       26.32       29.96      7.43 o 
  -9   1  19        0.97        2.64      1.68 o 
  -8   1  19        1.07        0.82      1.51 o 
  -7   1  19        0.03        2.93      1.27 o 
  -6   1  19       34.18       33.36      8.46 o 
  -5   1  19       58.09       37.73      8.99 o 
  -4   1  19        8.97        8.60      3.15 o 
  -3   1  19        4.62        5.35      1.93 o 
  -2   1  19       15.93       13.70      3.28 o 
  -1   1  19       26.10       21.63      7.49 o 
   0   1  19        0.02        1.95      1.06 o 
   1   1  19        1.39        2.63      1.45 o 
   2   1  19       97.70       85.82      8.31 o 
 -10   2  19       13.45       19.07      4.91 o 
  -9   2  19        1.81        1.78      1.33 o 
  -8   2  19        2.98        2.77      1.66 o 
  -7   2  19       17.26       17.43      4.64 o 
  -6   2  19        9.78       10.15      3.21 o 
  -5   2  19        5.69        7.02      2.57 o 
  -4   2  19        4.26        7.38      2.83 o 
  -3   2  19      288.03      315.55      9.29 o 
  -2   2  19        0.19        1.35      1.17 o 
  -1   2  19        3.35        3.94      1.77 o 
   0   2  19       31.13       28.29      8.34 o 
 -10   0  20       68.16       65.53     13.95 o 
  -8   0  20       65.42       88.33     11.17 o 
  -6   0  20        6.10        2.07      1.58 o 
  -4   0  20      172.15      162.45      7.20 o 
  -2   0  20       20.83       16.89      7.30 o 
   0   0  20       59.59       50.16     25.11 o 
 -11   1  20        0.00        1.66      1.32 o 
 -10   1  20       23.04       19.89      6.56 o 
  -9   1  20       17.58       16.52      5.11 o 
  -8   1  20        2.24        4.16      2.05 o 
  -7   1  20        6.82        6.93      2.29 o 
  -6   1  20        5.21        6.06      2.77 o 
  -5   1  20       52.70       50.10      5.87 o 
  -4   1  20        2.01        1.45      1.12 o 
  -3   1  20       36.35       27.87      7.90 o 
  -2   1  20        5.08        5.27      2.08 o 
  -1   1  20        4.68        4.00      2.06 o 
   0   1  20        0.18        2.24      1.56 o 
  -8   2  20       33.54       29.28      8.58 o 
  -7   2  20       34.34       39.88      9.21 o 
  -6   2  20       22.27       17.45      5.84 o 
  -5   2  20       20.98       20.09      6.39 o 
  -4   2  20      172.09      185.63     10.23 o 
  -3   2  20       14.02       10.14      4.05 o 
  -9   0  21        8.05       12.29      8.81 o 
  -7   0  21       41.93       30.55     17.96 o 
  -5   0  21        0.06        0.80      2.20 o 
  -3   0  21        0.37        2.62      2.24 o 
  -7   1  21        0.99        2.08      1.59 o 
  -6   1  21       12.00       13.40      2.96 o 
  -5   1  21        9.41        8.72      3.00 o 
  -4   1  21       65.46       61.65      7.12 o 
                                                 
